# Supplementary material for: Natto consumption suppresses atherosclerotic plaque progression in LDL receptor-deficient mice transplanted with iRFP-expressing hematopoietic cells
Source: Sci Rep. 2023 Dec 18;13:22469. doi: 10.1038/s41598-023-48562-y (PMC10728071; doi:10.1038/s41598-023-48562-y)
Supplement: Supplementary file 2 — Supplementary Tables. [file 41598_2023_48562_MOESM2_ESM.zip]

Archive with 6 entries (6 files):
- Supplementary table 1_Lefse.xlsx
- Supplementary table 2_Lefse.xlsx
- Supplementary table 3_Lefse.xlsx
- Supplementary table 4_Lefse.xlsx
- Supplementary table 5_Lefse.xlsx
- Supplementary table 6_Lefse.xlsx
