# Supplementary material for: Natto consumption suppresses atherosclerotic plaque progression in LDL receptor-deficient mice transplanted with iRFP-expressing hematopoietic cells
Source: Sci Rep. 2023 Dec 18;13:22469. doi: 10.1038/s41598-023-48562-y (PMC10728071; doi:10.1038/s41598-023-48562-y)
Supplement: Supplementary file 2 — Supplementary Tables. [file 41598_2023_48562_MOESM2_ESM.zip › Supplementary table 1_Lefse.xlsx]

## Sheet: hmp_small_aerobiosis
Supplemental Table 1: Data used for Lefse analysis
This table contains the data used for Lefse analysis. Each column represents the microbial abundance in different groups at 5 weeks.
	HCD						HVK
D_0__Bacteria|D_1__Firmicutes|D_2__Clostridia|D_3__Clostridiales|D_4__Clostridiaceae 1|D_5__Clostridium sensu stricto 1|D_6__uncultured bacterium	0.00459193	0.016938	0.0030424	0.00292979	0.00654506	0.00817654	0	0	0	0.000232496	0
D_0__Bacteria|D_1__Bacteroidetes|D_2__Bacteroidia|D_3__Bacteroidales|D_4__Rikenellaceae|D_5__Rikenella|__	0.000244903	0	0	0	0	0	0.00173631	0.000492546	0.000153899	0.000830344	0.000321789
D_0__Bacteria|D_1__Bacteroidetes|D_2__Bacteroidia|D_3__Bacteroidales|D_4__Rikenellaceae|D_5__Alistipes|D_6__Alistipes sp. Marseille-P2431	0	0.000606735	0.0003803	0	0.000154913	0.000568254	0.00273951	0.00407171	0.00350121	0.00102963	0.00148827
D_0__Bacteria|D_1__Bacteroidetes|D_2__Bacteroidia|D_3__Bacteroidales|D_4__Muribaculaceae|D_5__uncultured Bacteroidales bacterium|D_6__uncultured Bacteroidales bacterium	0.00257148	0.00348872	0.00494391	0.00988804	0	0.00334638	0.00779411	0.038747	0.0211227	0.0213565	0.0221632
D_0__Bacteria|D_1__Bacteroidetes|D_2__Bacteroidia|D_3__Bacteroidales|D_4__Bacteroidaceae|D_5__Bacteroides|D_6__Bacteroides caecimuris	0	0	0	0.000418541	0	0	0.00223791	0.00239706	0	0	0
D_0__Bacteria|D_1__Firmicutes|D_2__Clostridia|D_3__Clostridiales|D_4__Peptostreptococcaceae|D_5__Romboutsia|D_6__uncultured bacterium	0.00893896	0.0224492	0.00278887	0.00251125	0.00631269	0.00994444	0	0	0	0	0
D_0__Bacteria|D_1__Firmicutes|D_2__Bacilli|D_3__Bacillales|D_4__Bacillaceae|D_5__Bacillus|__	0	0	0	0	0	0	0.0055562	0.0105405	0.0126967	0.0108941	0.0146816
D_0__Bacteria|D_1__Firmicutes|D_2__Clostridia|D_3__Clostridiales|D_4__Ruminococcaceae|D_5__Harryflintia|D_6__uncultured bacterium	0.000122451	0.000202245	0.000253534	0	0.000154913	0.000284127	0.00108037	0.000394037	0	0.000730703	0.000402236
D_0__Bacteria|D_1__Firmicutes|D_2__Clostridia|D_3__Clostridiales|D_4__Lachnospiraceae|__|__	0.133595	0.0889372	0.158205	0.107251	0.224004	0.111251	0.0471505	0.0119525	0.0522873	0.0288295	0.0267085
D_0__Bacteria|D_1__Bacteroidetes|D_2__Bacteroidia|D_3__Bacteroidales|D_4__Rikenellaceae|D_5__Alistipes|D_6__gut metagenome	0	0.000758418	0	0	0	0.000441975	0	0	0	0	0
D_0__Bacteria|D_1__Firmicutes|D_2__Clostridia|D_3__Clostridiales|D_4__Ruminococcaceae|D_5__Ruminiclostridium 9|__	0.000918386	0.0056123	0.00120428	0.00230198	0.000658379	0.00542998	0.00339545	0.00256124	0.00327036	0.00252425	0.00780339
D_0__Bacteria|D_1__Bacteroidetes|D_2__Bacteroidia|D_3__Bacteroidales|D_4__Marinifilaceae|D_5__Odoribacter|D_6__uncultured bacterium	0.000122451	0.00111235	0.000443684	0.000156953	0.000464738	0.000378836	0.00154339	0.00305379	0.00184679	0.00219211	0.000683802
D_0__Bacteria|D_1__Firmicutes|D_2__Clostridia|D_3__Clostridiales|D_4__Lachnospiraceae|D_5__Roseburia|D_6__uncultured Clostridiales bacterium	0.00110206	0.00465163	0.000887368	0	0.000464738	0.000599823	0.00385847	0	0.00176984	0.0016939	0.0268694
D_0__Bacteria|D_1__Bacteroidetes|D_2__Bacteroidia|D_3__Bacteroidales|D_4__Rikenellaceae|D_5__Alistipes|D_6__Alistipes sp. N15.MGS-157	0	0.000859541	0.0195221	0.0132364	0.00166531	0.00937618	0	0	0	0	0
D_0__Bacteria|D_1__Bacteroidetes|D_2__Bacteroidia|D_3__Bacteroidales|D_4__Rikenellaceae|D_5__Alistipes|D_6__Alistipes finegoldii	0	0.00176964	0.0234519	0.0163754	0.00185895	0.0109547	0	0	0	0	0
D_0__Bacteria|D_1__Firmicutes|D_2__Clostridia|D_3__Clostridiales|D_4__Christensenellaceae|D_5__Christensenellaceae R-7 group|D_6__uncultured bacterium	0	0	0	0.000366224	0	0.000378836	0	0	0	0	0.000281566
D_0__Bacteria|D_1__Firmicutes|D_2__Erysipelotrichia|D_3__Erysipelotrichales|D_4__Erysipelotrichaceae|D_5__Turicibacter|D_6__Turicibacter sp. LA61	0	0	0	0.00193575	0	0	0	0	0.00115425	0.00617776	0
D_0__Bacteria|D_1__Firmicutes|D_2__Clostridia|D_3__Clostridiales|D_4__Ruminococcaceae|D_5__uncultured|D_6__unidentified	0	0.00116291	0	0.00130794	0	0.000410405	0.00073311	0.000426873	0.000731022	0	0.00112626
D_0__Bacteria|D_1__Firmicutes|D_2__Clostridia|D_3__Clostridiales|D_4__Ruminococcaceae|D_5__Ruminiclostridium 5|D_6__Clostridium sp. Culture Jar-13	0	0	0	0	0	0	0.00320253	0.000492546	0	0	0
D_0__Bacteria|D_1__Firmicutes|D_2__Clostridia|D_3__Clostridiales|D_4__Ruminococcaceae|D_5__Ruminiclostridium 5|__	0.00159187	0.00333704	0.0011409	0.00298211	0.00650633	0.00325167	0	0.00121495	0.000307799	0.000863558	0.00587265
D_0__Bacteria|D_1__Bacteroidetes|D_2__Bacteroidia|D_3__Bacteroidales|D_4__Bacteroidaceae|D_5__Bacteroides|D_6__uncultured Bacteroidales bacterium	0.0226535	0.0110223	0.0407555	0.0195668	0.000503466	0.013133	0.0311379	0.049386	0.0918395	0.0485585	0.0207956
D_0__Bacteria|__|__|__|__|__|__	0	0	0	0	0	0	0	0	0	9.96413e-05	0.000201118
D_0__Bacteria|D_1__Firmicutes|D_2__Clostridia|D_3__Clostridiales|D_4__Ruminococcaceae|D_5__uncultured|__	0.000673483	0	0.000950751	0.0008894	0.000154913	0.00113651	0.0223791	0.00321797	0.000538648	0.000929985	0.000321789
D_0__Bacteria|D_1__Firmicutes|D_2__Clostridia|D_3__Clostridiales|D_4__Lachnospiraceae|D_5__uncultured|D_6__Clostridium sp. Culture-27	0	0	0	0	0	0	0.000192924	0.000328364	0	0	0.000362013
D_0__Bacteria|D_1__Proteobacteria|D_2__Deltaproteobacteria|D_3__Desulfovibrionales|D_4__Desulfovibrionaceae|D_5__Desulfovibrio|D_6__uncultured delta proteobacterium	0	0.000303367	0	0	0.000271097	0.00214674	0.00351121	0.00279109	0.00323189	0.00222532	0.000683802
D_0__Bacteria|D_1__Firmicutes|D_2__Clostridia|D_3__Clostridiales|D_4__Ruminococcaceae|D_5__Butyricicoccus|D_6__uncultured bacterium	0	0	0	0	0	0	0.000617355	0	0.000423223	0	0
D_0__Bacteria|D_1__Firmicutes|D_2__Clostridia|D_3__Clostridiales|D_4__Family XIII|__|__	0.00293884	0.00232582	0.00392977	0.00162185	0.000968204	0.00552469	0.000887448	0	0.00219307	0.00312209	0.00366035
D_0__Bacteria|D_1__Bacteroidetes|D_2__Bacteroidia|D_3__Bacteroidales|D_4__Muribaculaceae|D_5__mouse gut metagenome|D_6__mouse gut metagenome	0.001898	0	0.000950751	0.0017788	0.000116185	0.000568254	0.00289385	0.00794641	0.00380901	0.0019264	0.00349946
D_0__Bacteria|D_1__Bacteroidetes|D_2__Bacteroidia|D_3__Bacteroidales|D_4__Tannerellaceae|D_5__Parabacteroides|D_6__uncultured Bacteroidales bacterium	0	0	0	0	0	0	0	0.00160898	0	0	0
D_0__Bacteria|D_1__Firmicutes|D_2__Clostridia|D_3__Clostridiales|D_4__Ruminococcaceae|D_5__UBA1819|D_6__uncultured bacterium	0	0.000859541	0.00247195	0.00240661	0.000348554	0.00227301	0	0	0.000807972	0.000232496	0.00237319
D_0__Bacteria|D_1__Firmicutes|D_2__Clostridia|D_3__Clostridiales|D_4__Ruminococcaceae|D_5__Ruminiclostridium 9|D_6__unidentified	0	0	0	0	0	0	0	0	0	0	0
D_0__Bacteria|D_1__Bacteroidetes|D_2__Bacteroidia|D_3__Bacteroidales|D_4__Prevotellaceae|D_5__Prevotellaceae UCG-001|D_6__uncultured bacterium	0	0	0	0	0	0	0	0.000164182	0	0	0
D_0__Bacteria|D_1__Bacteroidetes|D_2__Bacteroidia|D_3__Bacteroidales|D_4__Rikenellaceae|D_5__Rikenellaceae RC9 gut group|D_6__uncultured bacterium	0	0.000606735	0	0.000627812	0	0	0	0	0	0	0
D_0__Bacteria|D_1__Firmicutes|D_2__Clostridia|D_3__Clostridiales|D_4__Ruminococcaceae|D_5__uncultured|D_6__Gorbachella massiliensis	0.00838793	0.0105673	0.0149585	0.008894	0.00205259	0.0143642	0	0	0.000461698	0.000963199	0.0135956
D_0__Bacteria|D_1__Firmicutes|D_2__Clostridia|D_3__Clostridiales|D_4__Lachnospiraceae|D_5__Eisenbergiella|D_6__Clostridium sp. KLE 1755	0	0	0	0	0	0	0.000231508	0	0	0	0
D_0__Bacteria|D_1__Actinobacteria|D_2__Coriobacteriia|D_3__Coriobacteriales|D_4__Atopobiaceae|D_5__Coriobacteriaceae UCG-002|D_6__uncultured bacterium	0.014388	0.00419658	0.000253534	0.00298211	0.00360172	0.00366208	0	0	0.0012312	0.000298924	0
D_0__Bacteria|D_1__Firmicutes|D_2__Clostridia|D_3__Clostridiales|D_4__Ruminococcaceae|D_5__Ruminiclostridium 9|D_6__uncultured Clostridiales bacterium	0	0	0	0	0	0.00091552	0.00825713	0.000591055	0	0.00122891	0
D_0__Bacteria|D_1__Firmicutes|D_2__Clostridia|D_3__Clostridiales|D_4__Lachnospiraceae|D_5__Lachnospiraceae NK4A136 group|D_6__Lachnospiraceae bacterium COE1	0	0	0	0.00130794	0	0	0.00567195	0.00843896	0	0	0.00337879
D_0__Bacteria|D_1__Epsilonbacteraeota|D_2__Campylobacteria|D_3__Campylobacterales|D_4__Helicobacteraceae|D_5__Helicobacter|__	0.0689402	0.189048	0.0519744	0.0709428	0.0118508	0.172055	0.2699	0.211762	0.201685	0.36575	0.125256
D_0__Bacteria|D_1__Firmicutes|D_2__Clostridia|D_3__Clostridiales|D_4__Ruminococcaceae|D_5__Ruminococcaceae NK4A214 group|D_6__uncultured bacterium	0	0.000606735	0	0.00261588	0	0.000410405	0	0	0	0	0
D_0__Bacteria|D_1__Firmicutes|D_2__Clostridia|D_3__Clostridiales|D_4__Ruminococcaceae|D_5__uncultured|D_6__Clostridiales bacterium CIEAF 013	0	0.00793811	0.00443684	0.000784765	0	0.000757671	0.00794845	0.000164182	0	0.00252425	0
D_0__Bacteria|D_1__Actinobacteria|D_2__Coriobacteriia|D_3__Coriobacteriales|D_4__Eggerthellaceae|D_5__Enterorhabdus|D_6__uncultured bacterium	0	0	0.000570451	0.0076907	0.00468611	0.00590352	0	0	0	6.64275e-05	0.000241342
D_0__Bacteria|D_1__Firmicutes|D_2__Clostridia|D_3__Clostridiales|D_4__Lachnospiraceae|D_5__Lachnospiraceae UCG-010|D_6__uncultured bacterium	0	0	0	0	0	0	0	0	0	0.000132855	0
D_0__Bacteria|D_1__Firmicutes|D_2__Clostridia|D_3__Clostridiales|D_4__Ruminococcaceae|D_5__Ruminococcus 1|__	0	0	0	0.00104635	0	0	0	0	0	0	0.000321789
D_0__Bacteria|D_1__Firmicutes|D_2__Clostridia|D_3__Clostridiales|D_4__Lachnospiraceae|D_5__Lachnoclostridium|D_6__Clostridium fusiformis	0.00134697	0	0.00126767	0	0	0	0.00439866	0.00174033	0.00111577	0.00132855	0.00225252
D_0__Bacteria|D_1__Proteobacteria|D_2__Deltaproteobacteria|D_3__Desulfovibrionales|D_4__Desulfovibrionaceae|D_5__Bilophila|D_6__uncultured bacterium	0.0519194	0.03423	0.0685175	0.0208748	0.0108052	0.0558151	0.0820311	0.0369738	0.0563657	0.0402219	0.0624271
D_0__Bacteria|D_1__Firmicutes|D_2__Clostridia|D_3__Clostridiales|D_4__Ruminococcaceae|D_5__Anaerotruncus|D_6__unidentified	0.00251026	0.00121347	0.0015212	0.00371455	0.0120832	0	0	0	0.0010773	0.00102963	0.00812518
D_0__Bacteria|D_1__Proteobacteria|D_2__Deltaproteobacteria|D_3__Desulfovibrionales|D_4__Desulfovibrionaceae|D_5__Desulfovibrio|D_6__uncultured bacterium	0.0109594	0.00819092	0.0144514	0.00193575	0.0339259	0.0157533	0.00273951	0.00174033	0.000923397	0.000664275	0.00780339
D_0__Bacteria|D_1__Bacteroidetes|D_2__Bacteroidia|D_3__Bacteroidales|D_4__Rikenellaceae|D_5__Alistipes|D_6__uncultured bacterium	0.0299394	0.0167358	0.0132471	0.0182589	0.00294334	0.00599823	0.0396265	0.0236751	0.0199685	0.0177694	0.00913077
D_0__Bacteria|D_1__Firmicutes|D_2__Erysipelotrichia|D_3__Erysipelotrichales|D_4__Erysipelotrichaceae|D_5__uncultured|D_6__uncultured bacterium	0.00336742	0.0040449	0.000633834	0.00188344	0.00801673	0.000410405	0.000115754	0	0.000153899	0.000365351	0.00193073
D_0__Bacteria|D_1__Bacteroidetes|D_2__Bacteroidia|D_3__Bacteroidales|D_4__Tannerellaceae|D_5__Parabacteroides|D_6__Parabacteroides goldsteinii CL02T12C30	0.00195922	0.00106179	0.00126767	0.000732447	0.00375663	0.00217831	0.000424432	0.00121495	0.00196222	0.00122891	0.00341901
D_0__Bacteria|D_1__Firmicutes|D_2__Clostridia|D_3__Clostridiales|D_4__Lachnospiraceae|D_5__Acetatifactor|D_6__uncultured bacterium	0	0.0031348	0.00760601	0.00899864	0	0	0.000270093	0	0	0	0
D_0__Bacteria|D_1__Firmicutes|D_2__Clostridia|D_3__Clostridiales|D_4__Ruminococcaceae|D_5__[Eubacterium] coprostanoligenes group|__	0	0	0	0	0	0	0	0	0.0335885	0.00976485	0
D_0__Bacteria|D_1__Firmicutes|D_2__Clostridia|D_3__Clostridiales|D_4__Lachnospiraceae|D_5__Marvinbryantia|D_6__uncultured bacterium	0	0.000202245	0.00354947	0.00340065	0	9.47089e-05	0	0	0	0	0.000362013
D_0__Bacteria|D_1__Firmicutes|D_2__Clostridia|D_3__Clostridiales|D_4__Family XIII|D_5__[Eubacterium] brachy group|D_6__uncultured bacterium	0	0	0	0	0.00917858	0.00337795	0	0	0.000115425	9.96413e-05	0.00100559
D_0__Bacteria|D_1__Bacteroidetes|D_2__Bacteroidia|D_3__Bacteroidales|D_4__Muribaculaceae|D_5__uncultured Barnesiella sp.|D_6__uncultured Barnesiella sp.	0.00385722	0.00176964	0.00126767	0	0.00379536	0.00842909	0.00343404	0.00249557	0.0115809	0.00172712	0.00168939
D_0__Bacteria|D_1__Firmicutes|D_2__Clostridia|D_3__Clostridiales|D_4__Ruminococcaceae|D_5__Intestinimonas|D_6__uncultured bacterium	0	0.00207301	0	0	0	0	0	0	0	0	0
D_0__Bacteria|D_1__Firmicutes|D_2__Clostridia|D_3__Clostridiales|D_4__Lachnospiraceae|D_5__A2|D_6__uncultured bacterium	0	0	0.000253534	0	0	0	0.00115754	0	0.00103882	0.00259067	0.0148023
D_0__Bacteria|D_1__Firmicutes|D_2__Clostridia|D_3__Clostridiales|D_4__Ruminococcaceae|__|__	0.000551032	0.00682577	0.00019015	0.00737679	0.000232369	0.00745044	0.00875873	0.000623892	0.00192374	0.00209247	0.0066369
D_0__Bacteria|D_1__Firmicutes|D_2__Clostridia|D_3__Clostridiales|D_4__Lachnospiraceae|D_5__Lachnospiraceae UCG-006|__	0.00685728	0.0115785	0.0213602	0.00439468	0.00243987	0.0110494	0.00397423	0.00187168	0.00388596	0.00365351	0.00366035
D_0__Bacteria|D_1__Firmicutes|D_2__Clostridia|D_3__Clostridiales|D_4__Lachnospiraceae|D_5__Acetatifactor|__	0	0	0	0	0	0	0	0	0	0	0
D_0__Bacteria|D_1__Firmicutes|D_2__Clostridia|D_3__Clostridiales|D_4__Ruminococcaceae|D_5__Ruminococcaceae UCG-009|D_6__unidentified	0	0.00106179	0	0.000261588	0	9.47089e-05	0	0	0	0	0.000643578
D_0__Bacteria|D_1__Firmicutes|D_2__Clostridia|D_3__Clostridiales|D_4__Lachnospiraceae|D_5__Lachnoclostridium|D_6__Clostridium sp. cTPY-12	0.000367354	0	0	0.000366224	0.000774563	0.00161005	0	0	0	0.000564634	0.00044246
D_0__Bacteria|D_1__Firmicutes|D_2__Bacilli|D_3__Lactobacillales|D_4__Streptococcaceae|D_5__Streptococcus|D_6__Streptococcus equinus	0.000244903	0.000252806	0	0.000104635	0	0.000157848	0	0.000197018	0	0.000166069	0
D_0__Bacteria|D_1__Firmicutes|D_2__Clostridia|D_3__Clostridiales|D_4__Ruminococcaceae|D_5__Ruminiclostridium 9|D_6__uncultured bacterium	0.00446948	0.0238143	0.0136274	0.0155907	0.00193641	0.0153113	0.023228	0.0129375	0.0130815	0.0163412	0.00981457
D_0__Bacteria|D_1__Actinobacteria|D_2__Actinobacteria|D_3__Corynebacteriales|D_4__Corynebacteriaceae|D_5__Corynebacterium|D_6__unidentified	0.000244903	0	0	0	0	0	0	6.56728e-05	0	0	0
D_0__Bacteria|D_1__Firmicutes|D_2__Clostridia|D_3__Clostridiales|D_4__Lachnospiraceae|D_5__Lachnospiraceae UCG-006|D_6__Clostridium sp. ASF502	0	0.00505612	0.00798631	0.00125562	0	0.00539841	0.0015048	0	0.00157747	0.00176033	0.00168939
D_0__Bacteria|D_1__Bacteroidetes|D_2__Bacteroidia|D_3__Bacteroidales|D_4__Rikenellaceae|D_5__Alistipes|D_6__uncultured Bacteroidales bacterium	0	0	0	0.00146489	0	0	0	0	0.000269324	0.000664275	0
D_0__Bacteria|D_1__Firmicutes|D_2__Clostridia|D_3__Clostridiales|D_4__Christensenellaceae|D_5__Christensenellaceae R-7 group|__	0.000918386	0.000455051	0	0	0	0.000126279	0	0	0	0	0.000563131
D_0__Bacteria|D_1__Firmicutes|D_2__Clostridia|D_3__Clostridiales|D_4__Ruminococcaceae|D_5__Candidatus Soleaferrea|D_6__Bittarella massiliensis	0.00116329	0.00080898	0	0.000470859	0.000232369	0.000599823	0	0.000262691	0.00242392	0.000199283	0
D_0__Bacteria|D_1__Firmicutes|D_2__Clostridia|D_3__Clostridiales|D_4__Lachnospiraceae|D_5__Tyzzerella|D_6__uncultured bacterium	0.00355109	0.00520781	0.0019015	0.0102543	0	0.00116808	0.00135046	0	0.00126967	0	0.00104581
D_0__Bacteria|D_1__Firmicutes|D_2__Clostridia|D_3__Clostridiales|D_4__Lachnospiraceae|D_5__GCA-900066575|D_6__uncultured bacterium	0.000306129	0.0018202	0.00469037	0.0125562	0	0.00138906	0	0	0	0.000199283	0.00611399
D_0__Bacteria|D_1__Firmicutes|D_2__Clostridia|D_3__Clostridiales|D_4__Ruminococcaceae|D_5__uncultured|D_6__uncultured bacterium	0.00244903	0.00712913	0.00665526	0.00402846	0.00085202	0.00296755	0.00339545	0.000558219	0.00219307	0.00126212	0.00265476
D_0__Bacteria|D_1__Firmicutes|D_2__Clostridia|D_3__Clostridiales|D_4__Ruminococcaceae|D_5__uncultured|D_6__metagenome	0	0	0	0	0	0	0.000115754	0	0	9.96413e-05	0
D_0__Bacteria|D_1__Firmicutes|D_2__Clostridia|D_3__Clostridiales|D_4__Ruminococcaceae|D_5__Ruminococcaceae UCG-004|D_6__uncultured bacterium	0	0.00530893	0.000633834	0.00627812	0	0	0	0.0003612	0	0	0
D_0__Bacteria|D_1__Firmicutes|D_2__Clostridia|D_3__Clostridiales|D_4__Ruminococcaceae|D_5__Ruminococcaceae UCG-009|D_6__uncultured bacterium	0	0	0	0	0	0	0	0	0	0	0
D_0__Bacteria|D_1__Firmicutes|D_2__Erysipelotrichia|D_3__Erysipelotrichales|D_4__Erysipelotrichaceae|D_5__uncultured bacterium|D_6__uncultured bacterium	0.00361232	0.00227526	0.000570451	0.00287747	0.00147167	0.000284127	0.00119613	0.00147764	0.00427071	0.00239139	0.0015285
D_0__Bacteria|D_1__Firmicutes|D_2__Clostridia|D_3__Clostridiales|D_4__Ruminococcaceae|D_5__Ruminococcaceae UCG-004|__	0	0	0	0	0	0	0	0	0	0	0
D_0__Bacteria|D_1__Deferribacteres|D_2__Deferribacteres|D_3__Deferribacterales|D_4__Deferribacteraceae|D_5__Mucispirillum|D_6__Mucispirillum schaedleri ASF457	0.000244903	0	0.00126767	0.0008894	0	0.000220987	0	0.00170749	0.000153899	0.000564634	0.003057
D_0__Bacteria|D_1__Bacteroidetes|D_2__Bacteroidia|D_3__Bacteroidales|D_4__Prevotellaceae|D_5__Prevotellaceae UCG-001|D_6__uncultured Bacteroidales bacterium	0	0	0	0.00193575	0	0	0	0	0	0	0
D_0__Bacteria|D_1__Firmicutes|D_2__Clostridia|D_3__Clostridiales|D_4__Ruminococcaceae|D_5__Anaerotruncus|__	0	0	0.00019015	0	0.00367918	0	0.000154339	0	0	0	0
D_0__Bacteria|D_1__Firmicutes|D_2__Clostridia|D_3__Clostridiales|D_4__Lachnospiraceae|D_5__Lachnospiraceae NK4A136 group|D_6__uncultured bacterium	0.0120615	0.0192638	0.0570451	0.0157476	0.00418264	0.00833439	0.00609638	0.000525383	0.0010773	0.00102963	0.0407063
D_0__Bacteria|D_1__Firmicutes|D_2__Bacilli|D_3__Bacillales|D_4__Family XI|D_5__Gemella|D_6__Gemella palaticanis	0	0	0	0	0	0	0	0	0	0	0
D_0__Bacteria|D_1__Cyanobacteria|D_2__Melainabacteria|D_3__Gastranaerophilales|D_4__uncultured bacterium|D_5__uncultured bacterium|D_6__uncultured bacterium	0	0	0	0	0.000464738	0.000347266	0.000115754	0.000919419	0.000307799	0	0
D_0__Bacteria|D_1__Firmicutes|D_2__Clostridia|D_3__Clostridiales|D_4__Ruminococcaceae|D_5__Oscillibacter|D_6__unidentified	0	0.0031348	0.00164797	0.00204039	0.000619651	0	0.0098391	0.00397321	0.00427071	0.00325495	0
D_0__Bacteria|D_1__Firmicutes|D_2__Clostridia|D_3__Clostridiales|D_4__Lachnospiraceae|D_5__Lachnospiraceae FCS020 group|D_6__uncultured bacterium	0	0.000606735	0.000443684	0.000994036	0	0.000473545	0.0010032	0	0.000423223	0	0.00140783
D_0__Bacteria|D_1__Actinobacteria|D_2__Coriobacteriia|D_3__Coriobacteriales|D_4__Atopobiaceae|__|__	0.000673483	0.00080898	0	0	0.0037179	0.00110494	0	0	0	0	0.000804473
D_0__Bacteria|D_1__Actinobacteria|D_2__Coriobacteriia|D_3__Coriobacteriales|D_4__Eggerthellaceae|D_5__Gordonibacter|D_6__uncultured bacterium	0.0105308	0.0104156	0.00107752	0.00068013	0.00255606	0.002494	0.0017749	0.0010836	0.00407833	0.00425136	0.0174168
D_0__Bacteria|D_1__Bacteroidetes|D_2__Bacteroidia|D_3__Bacteroidales|D_4__Muribaculaceae|D_5__Muribaculum|D_6__uncultured bacterium	0	0	0	0.000627812	0	0	0	0	0	0	0
D_0__Bacteria|D_1__Firmicutes|D_2__Clostridia|D_3__Clostridiales|D_4__Lachnospiraceae|D_5__A2|D_6__Lachnospiraceae bacterium A2	0	0	0	0	0	0	0	0	0	0.000564634	0.0045855
D_0__Bacteria|D_1__Firmicutes|D_2__Clostridia|D_3__Clostridiales|D_4__Lachnospiraceae|D_5__Blautia|D_6__Lachnospiraceae bacterium 28-4	0	0	0	0	0	0	0	0	0	0	0
D_0__Bacteria|D_1__Firmicutes|D_2__Clostridia|D_3__Clostridiales|D_4__Lachnospiraceae|D_5__Lachnospiraceae UCG-001|D_6__uncultured bacterium	0	0	0	0.000575494	0	0	0	0	0	0	0
D_0__Bacteria|D_1__Firmicutes|D_2__Clostridia|D_3__Clostridiales|D_4__Lachnospiraceae|D_5__Lachnospiraceae UCG-001|__	0	0	0	0	0	0	0	0	0	0	0
D_0__Bacteria|D_1__Firmicutes|D_2__Clostridia|D_3__Clostridiales|D_4__Lachnospiraceae|D_5__Roseburia|D_6__uncultured bacterium	0.000306129	0.00252806	0.00329594	0.00115099	0	0	0	0	0	0.000332138	0.000482684
D_0__Bacteria|D_1__Firmicutes|D_2__Clostridia|D_3__Clostridiales|D_4__Ruminococcaceae|D_5__Candidatus Soleaferrea|D_6__uncultured Acetanaerobacterium sp.	0	0	0	0	0	0	0.000578771	0	0	0	0
D_0__Bacteria|D_1__Firmicutes|D_2__Clostridia|D_3__Clostridiales|D_4__Ruminococcaceae|D_5__Ruminococcaceae UCG-013|D_6__uncultured bacterium	0	0	0	0	0	0	0.00239225	0	0	0	0
D_0__Bacteria|D_1__Firmicutes|D_2__Clostridia|D_3__Clostridiales|D_4__Lachnospiraceae|D_5__Blautia|D_6__uncultured Clostridiales bacterium	0.00446948	0.00131459	0.00424669	0.0194622	0.00108439	0.00656649	0	0	0.00184679	0.00544706	0.00233297
D_0__Bacteria|D_1__Proteobacteria|D_2__Gammaproteobacteria|D_3__Betaproteobacteriales|D_4__Burkholderiaceae|D_5__Parasutterella|D_6__Burkholderiales bacterium YL45	0.0759811	0.0590555	0.0621791	0.049074	0.00116185	0.0400619	0.0192538	0.0536547	0.0771806	0.0637372	0.0624673
D_0__Bacteria|D_1__Firmicutes|D_2__Clostridia|D_3__Clostridiales|D_4__Lachnospiraceae|D_5__uncultured|__	0	0.00116291	0.00019015	0.0008894	0	0.000757671	0.000231508	0	0	0	0
D_0__Bacteria|D_1__Firmicutes|D_2__Clostridia|D_3__Clostridiales|D_4__Lachnospiraceae|D_5__uncultured|D_6__uncultured bacterium	0.000612257	0.0174942	0.00602142	0.00167417	0.000154913	0.00205203	0.014585	0.0180272	0.00192374	0.00803773	0.00100559
D_0__Bacteria|D_1__Firmicutes|D_2__Clostridia|D_3__Clostridiales|D_4__Ruminococcaceae|D_5__Ruminiclostridium 5|D_6__uncultured Clostridiales bacterium	0.00355109	0.000353929	0.00209165	0.00455164	0.00263352	0.00233615	0.00354979	0.00134629	0.000346274	0.000631062	0.00217208
D_0__Bacteria|D_1__Firmicutes|D_2__Clostridia|D_3__Clostridiales|D_4__Lachnospiraceae|D_5__Lachnoclostridium|D_6__uncultured bacterium	0.001898	0.00950551	0.0147683	0.00795229	0.0153364	0.0073873	0.0109195	0.0045971	0.0061175	0.00358709	0.0117051
D_0__Bacteria|D_1__Proteobacteria|D_2__Gammaproteobacteria|D_3__Enterobacteriales|D_4__Enterobacteriaceae|D_5__Escherichia-Shigella|__	0.0283475	0.000859541	0.0121696	0.147327	0.0217652	0.0630446	0.00891307	0.0829448	0.0174291	0.0111266	0.00547042
D_0__Bacteria|D_1__Firmicutes|D_2__Erysipelotrichia|D_3__Erysipelotrichales|D_4__Erysipelotrichaceae|D_5__Faecalibaculum|D_6__uncultured bacterium	0.132003	0.0507129	0.0144514	0.0154337	0.10933	0.0259502	0.00393564	0.0209168	0.0582894	0.0731699	0.0552673
D_0__Bacteria|D_1__Firmicutes|D_2__Clostridia|D_3__Clostridiales|D_4__Ruminococcaceae|D_5__Anaerotruncus|D_6__Anaerotruncus colihominis DSM 17241	0.000795935	0.000353929	0	0.0017788	0.0015104	0.000252557	0.000231508	0	0.000461698	0.000431779	0.00217208
D_0__Bacteria|D_1__Firmicutes|D_2__Clostridia|D_3__Clostridiales|D_4__Family XIII|D_5__Anaerovorax|D_6__uncultured bacterium	0	0.000252806	0	0	0	0	0	0	0.000423223	0	0.000402236
D_0__Bacteria|D_1__Firmicutes|D_2__Clostridia|D_3__Clostridiales|D_4__Lachnospiraceae|D_5__[Eubacterium] xylanophilum group|D_6__uncultured bacterium	0	0	0.000126767	0.00115099	0	0	0	0	0	0	0.00193073
D_0__Bacteria|D_1__Firmicutes|D_2__Clostridia|D_3__Clostridiales|D_4__Christensenellaceae|D_5__uncultured|D_6__uncultured bacterium	0.000183677	0.000252806	0.000253534	0	0	0.000220987	0.000424432	0	0	0.000132855	0.000522907
D_0__Bacteria|D_1__Firmicutes|D_2__Clostridia|D_3__Clostridiales|D_4__Ruminococcaceae|D_5__uncultured|D_6__uncultured Clostridiales bacterium	0	0	0	0.00125562	0	0.000347266	0	0	0	0	0
D_0__Bacteria|D_1__Firmicutes|D_2__Clostridia|D_3__Clostridiales|D_4__Family XIII|D_5__[Eubacterium] nodatum group|D_6__uncultured bacterium	0.00318374	0.00227526	0	0.000418541	0.00120057	0.000662962	0.000617355	0.00105077	0.00230849	0.00109605	0.00543019
D_0__Bacteria|D_1__Firmicutes|D_2__Erysipelotrichia|D_3__Erysipelotrichales|D_4__Erysipelotrichaceae|D_5__Dubosiella|D_6__uncultured bacterium	0.0240617	0.0139549	0.000570451	0	0.0617327	0.0570148	0.000848864	0.00164182	0.0497865	0.0567623	0.057922
D_0__Bacteria|D_1__Firmicutes|D_2__Clostridia|D_3__Clostridiales|D_4__Ruminococcaceae|D_5__Ruminiclostridium 1|__	0	0	0	0	0	0	0	0	0	0	0
D_0__Bacteria|D_1__Actinobacteria|D_2__Coriobacteriia|D_3__Coriobacteriales|D_4__Eggerthellaceae|D_5__Adlercreutzia|D_6__uncultured bacterium	0.000244903	0	0	0	0	0	0	0	0	0	0
D_0__Bacteria|D_1__Firmicutes|D_2__Clostridia|D_3__Clostridiales|D_4__Lachnospiraceae|D_5__Blautia|D_6__Blautia coccoides	0	0	0	0	0	0	0	0	0	0	0
D_0__Bacteria|D_1__Firmicutes|D_2__Clostridia|D_3__Clostridiales|D_4__Lachnospiraceae|D_5__Eisenbergiella|D_6__uncultured bacterium	0	0.00303367	0.00101413	0.00606885	0	0	0	0	0	0	0
D_0__Bacteria|D_1__Firmicutes|D_2__Clostridia|D_3__Clostridiales|D_4__Lachnospiraceae|D_5__uncultured|D_6__Clostridium sp. Clone-47	0	0.00040449	0	0	0	0	0	0	0	0	0
D_0__Bacteria|D_1__Firmicutes|D_2__Clostridia|D_3__Clostridiales|D_4__Ruminococcaceae|D_5__Ruminococcaceae UCG-014|D_6__uncultured bacterium	0	0.000202245	0	0.000156953	0	0	0	0	0	0	0
D_0__Bacteria|D_1__Bacteroidetes|D_2__Bacteroidia|D_3__Bacteroidales|D_4__Bacteroidaceae|D_5__Bacteroides|__	0.00226535	0.0115785	0.0026621	0.0163231	0	0.00555626	0.00146622	0.0104091	0.00315494	0.000830344	0.00233297
D_0__Bacteria|D_1__Firmicutes|D_2__Clostridia|D_3__Clostridiales|D_4__Ruminococcaceae|D_5__Oscillibacter|D_6__uncultured bacterium	0	0.000758418	0.000253534	0.00230198	0	0.00195732	0.00162056	0.00045971	0.00161594	0.000830344	0.00189051
D_0__Bacteria|D_1__Firmicutes|D_2__Clostridia|D_3__Clostridiales|D_4__Lachnospiraceae|D_5__Lachnospiraceae UCG-006|D_6__uncultured bacterium	0.00636748	0.00965719	0.00817646	0.00371455	0.0257155	0.013354	0.00563337	0.00998227	0.0272017	0.00886807	0.0211174
D_0__Bacteria|D_1__Bacteroidetes|D_2__Bacteroidia|D_3__Bacteroidales|D_4__Rikenellaceae|D_5__Rikenella|D_6__uncultured bacterium	0.00734709	0.0040449	0.0107752	0.0023543	0	0.00416719	0.00289385	0.00348066	0.00707937	0.00395244	0
D_0__Bacteria|D_1__Firmicutes|D_2__Clostridia|D_3__Clostridiales|D_4__Ruminococcaceae|D_5__Negativibacillus|D_6__uncultured bacterium	0.00306129	0.00343816	0.00500729	0.00737679	0.00108439	0.0014522	0.00918316	0.00453142	0.00634835	0.00474957	0.00619444
D_0__Bacteria|D_1__Firmicutes|D_2__Clostridia|D_3__Clostridiales|D_4__Ruminococcaceae|D_5__Ruminococcaceae UCG-003|D_6__uncultured bacterium	0	0	0	0	0	0	0	0	0	0	0.000402236
D_0__Bacteria|D_1__Firmicutes|D_2__Clostridia|D_3__Clostridiales|D_4__Lachnospiraceae|D_5__uncultured|D_6__uncultured Clostridiales bacterium	0.00446948	0.0018202	0.00285225	0.00381919	0	0.00107337	0.00725393	0.00147764	0.00300104	0.00348745	0.00120671
D_0__Bacteria|D_1__Actinobacteria|D_2__Coriobacteriia|D_3__Coriobacteriales|D_4__Eggerthellaceae|D_5__Enterorhabdus|D_6__Enterorhabdus caecimuris B7	0.000979612	0.000151684	0	0.00141258	0.000735835	0.000505114	0.000115754	0	0	6.64275e-05	0.000522907
D_0__Bacteria|D_1__Firmicutes|D_2__Clostridia|D_3__Clostridiales|D_4__Ruminococcaceae|D_5__Ruminiclostridium 5|D_6__uncultured bacterium	0.00226535	0.00257862	0.000697217	0.00130794	0.000232369	0.00173633	0.00354979	0.00174033	0.000961871	0.00162747	0.00563131
D_0__Bacteria|D_1__Bacteroidetes|D_2__Bacteroidia|D_3__Bacteroidales|D_4__Tannerellaceae|D_5__Parabacteroides|D_6__uncultured bacterium	0.0210004	0.00257862	0.0203461	0.00753374	0.00278843	0.0205203	0.0284369	0.0418007	0.00811819	0.0105952	0.0150436
D_0__Bacteria|D_1__Firmicutes|D_2__Erysipelotrichia|D_3__Erysipelotrichales|D_4__Erysipelotrichaceae|__|__	0	0	0	0	0	0.000631393	0	0.00348066	0	0	0
D_0__Bacteria|D_1__Firmicutes|D_2__Clostridia|D_3__Clostridiales|D_4__Ruminococcaceae|D_5__Ruminococcaceae UCG-010|D_6__uncultured bacterium	0	0	0	0	0	0	0	0	0	0	0
D_0__Bacteria|D_1__Bacteroidetes|D_2__Bacteroidia|D_3__Bacteroidales|D_4__Muribaculaceae|__|__	0.0323884	0.0189099	0.00766939	0.00408078	0.0507339	0.0225092	0.013196	0.0196362	0.0213535	0.0186993	0.0355175
D_0__Bacteria|D_1__Firmicutes|D_2__Clostridia|D_3__Clostridiales|__|__|__	0.000612257	0.000707857	0	0.000575494	0	0.00091552	0.0010032	0.000853747	0.00146204	0.00325495	0.00820562
D_0__Bacteria|D_1__Firmicutes|D_2__Clostridia|D_3__Clostridiales|D_4__Ruminococcaceae|D_5__Oscillibacter|D_6__Oscillibacter sp. 1-3	0	0	0	0	0	0	0	0	0	0	0
D_0__Bacteria|D_1__Firmicutes|D_2__Clostridia|D_3__Clostridiales|D_4__Ruminococcaceae|D_5__[Eubacterium] coprostanoligenes group|D_6__uncultured bacterium	0.0524705	0.0460107	0.0933638	0.109919	0.0343519	0.0352002	0.0412856	0.0304065	0.000923397	0.00232496	0.0353164
D_0__Bacteria|D_1__Proteobacteria|D_2__Alphaproteobacteria|D_3__Rhodospirillales|D_4__uncultured|D_5__gut metagenome|D_6__gut metagenome	0	0.000151684	0	0	0	0.000126279	0.000347262	0	0.000307799	0.000365351	0.000160895
D_0__Bacteria|D_1__Firmicutes|D_2__Clostridia|D_3__Clostridiales|D_4__Lachnospiraceae|D_5__ASF356|D_6__uncultured bacterium	0	0	0	0	0.000309825	0	0.000231508	0	0.00130815	0	0
D_0__Bacteria|D_1__Firmicutes|D_2__Clostridia|D_3__Clostridiales|D_4__Lachnospiraceae|D_5__Lachnoclostridium|__	0.0023878	0.00237638	0.00456361	0.00308674	0.00201386	0.00331481	0.00578771	0.00190451	0.000961871	0.00136176	0.0037408
D_0__Bacteria|D_1__Firmicutes|D_2__Erysipelotrichia|D_3__Erysipelotrichales|D_4__Erysipelotrichaceae|D_5__Faecalitalea|D_6__unidentified	0	0	0	0	0.0101081	0.000473545	0.00108037	0.000591055	0.000731022	0.000398565	0.00253409
D_0__Bacteria|D_1__Firmicutes|D_2__Clostridia|D_3__Clostridiales|D_4__Ruminococcaceae|D_5__Ruminiclostridium 5|D_6__Ruminiclostridium sp. KB18	0	0.000505612	0	0	0.000232369	0	0	0	0	0	0
D_0__Bacteria|D_1__Bacteroidetes|D_2__Bacteroidia|D_3__Bacteroidales|D_4__Muribaculaceae|D_5__uncultured bacterium|D_6__uncultured bacterium	0.0296945	0.0803418	0.0431007	0.0196191	0.0172728	0.0622238	0.0529768	0.0668549	0.0811435	0.0456689	0.103455
D_0__Bacteria|D_1__Firmicutes|D_2__Bacilli|D_3__Lactobacillales|D_4__Streptococcaceae|D_5__Streptococcus|D_6__uncultured bacterium	0	0.000202245	0	0	0	0	0	9.85092e-05	0	0.000132855	0
D_0__Bacteria|D_1__Firmicutes|D_2__Clostridia|D_3__Clostridiales|D_4__Family XIII|D_5__Family XIII AD3011 group|D_6__uncultured Clostridiales bacterium	0	0	0	0	0	0.00148377	0.000771694	0	0	0	0.000764249
D_0__Bacteria|D_1__Firmicutes|D_2__Clostridia|D_3__Clostridiales|D_4__Clostridiales vadinBB60 group|D_5__uncultured bacterium|D_6__uncultured bacterium	0	0.000252806	0	0.000418541	0	0	0	0	0	0	0
D_0__Bacteria|D_1__Firmicutes|D_2__Clostridia|D_3__Clostridiales|D_4__Ruminococcaceae|D_5__Candidatus Soleaferrea|D_6__uncultured bacterium	0	0	0	0	0.000154913	0	0	0	0	0	0
D_0__Bacteria|D_1__Firmicutes|D_2__Clostridia|D_3__Clostridiales|D_4__Family XIII|D_5__Family XIII AD3011 group|__	0.00912264	0.00485388	0.0106484	0.00763838	0.00360172	0.00429347	0.00297102	0.000919419	0.00165442	0.00358709	0.0169342
D_0__Bacteria|D_1__Bacteroidetes|D_2__Bacteroidia|D_3__Bacteroidales|D_4__Bacteroidaceae|D_5__Bacteroides|D_6__Bacteroides acidifaciens JCM 10556	0	0	0	0	0	0	0.000231508	0.00174033	0	0.000763917	0.000804473
D_0__Bacteria|D_1__Firmicutes|D_2__Clostridia|D_3__Clostridiales|D_4__Ruminococcaceae|D_5__Ruminiclostridium|D_6__uncultured bacterium	0.00244903	0.0225503	0.00538759	0.00706289	0	0.00520899	0.00447583	0.00275826	0.00165442	0.00129534	0.000241342
D_0__Bacteria|D_1__Verrucomicrobia|D_2__Verrucomicrobiae|D_3__Verrucomicrobiales|D_4__Akkermansiaceae|D_5__Akkermansia|D_6__uncultured bacterium	0.019531	0.00434827	0.00526082	0.00156953	0.00197514	0.00157848	0.00273951	0.00397321	0.0064253	0.00275674	0.00788383
D_0__Bacteria|D_1__Firmicutes|D_2__Clostridia|D_3__Clostridiales|D_4__Lachnospiraceae|D_5__[Ruminococcus] torques group|__	0.0655115	0.0235615	0.044305	0.0495972	0.242206	0.0369996	0.061967	0.060419	0.00134662	0.000199283	0
D_0__Bacteria|D_1__Firmicutes|D_2__Clostridia|D_3__Clostridiales|D_4__Ruminococcaceae|D_5__Ruminiclostridium 5|D_6__Clostridium sp. Culture Jar-17	0	0	0	0.000837083	0	0	0.00243084	0.000295528	0.000500173	0.00116248	0
D_0__Bacteria|D_1__Firmicutes|D_2__Clostridia|D_3__Clostridiales|D_4__Lachnospiraceae|D_5__uncultured|D_6__mouse gut metagenome	0.0061838	0.0124381	0.0200925	0.0230198	0.00344681	0.00189418	0.0125786	0.000853747	0.00480936	0.00574598	0.011866
D_0__Bacteria|D_1__Firmicutes|D_2__Clostridia|D_3__Clostridiales|D_4__Lachnospiraceae|D_5__Blautia|__	0.00226535	0	0.00139443	0.00648739	0.000387282	0.00271499	0	0	0.00165442	0.00219211	0
D_0__Bacteria|D_1__Bacteroidetes|D_2__Bacteroidia|D_3__Bacteroidales|D_4__Prevotellaceae|D_5__Alloprevotella|D_6__uncultured Bacteroidales bacterium	0.0164085	0.0187077	0.015212	0.00795229	0.000503466	0.0145852	0.024347	0.0667893	0.0213151	0.0274678	0.00567153
D_0__Bacteria|D_1__Firmicutes|D_2__Clostridia|D_3__Clostridiales|D_4__Peptococcaceae|D_5__uncultured|D_6__uncultured bacterium	0.000306129	0.00080898	0	0.00130794	0	0.000220987	0	0	0	9.96413e-05	0
D_0__Bacteria|D_1__Firmicutes|D_2__Clostridia|D_3__Clostridiales|D_4__Ruminococcaceae|D_5__Oscillibacter|__	0.00128574	0.00146628	0.000760601	0	0	0	0.00598063	0.00397321	0	0	0
D_0__Bacteria|D_1__Bacteroidetes|D_2__Bacteroidia|D_3__Bacteroidales|D_4__Rikenellaceae|D_5__Alistipes|D_6__Faecalibacterium prausnitzii	0	0.000202245	0.000697217	0.000261588	0	0	0.000192924	0.000131346	0.000153899	0	0
D_0__Bacteria|D_1__Firmicutes|D_2__Clostridia|D_3__Clostridiales|D_4__Ruminococcaceae|D_5__Ruminococcaceae UCG-014|D_6__uncultured Ruminococcaceae bacterium	0	0	0	0	0.000309825	0.0045776	0.00540186	9.85092e-05	0	0.000199283	0
D_0__Bacteria|D_1__Firmicutes|D_2__Clostridia|D_3__Clostridiales|D_4__Ruminococcaceae|D_5__Ruminiclostridium 9|D_6__Clostridiales bacterium CIEAF 026	0	0	0	0.000732447	0	0	0	0	0.000731022	0.000763917	0
D_0__Bacteria|D_1__Firmicutes|D_2__Bacilli|D_3__Lactobacillales|D_4__Lactobacillaceae|D_5__Lactobacillus|__	0.00753077	0.00252806	0.00272549	0.00570263	0.00449247	0.00309382	0.000694525	0.0151704	0.00242392	0.00079713	0.00245364
D_0__Bacteria|D_1__Firmicutes|D_2__Bacilli|D_3__Lactobacillales|D_4__Lactobacillaceae|D_5__Lactobacillus|D_6__Lactobacillus reuteri	0.000673483	0	0	0.00277284	0	0	0.000231508	0.00374335	0.000192374	0	0.000281566
D_0__Bacteria|D_1__Actinobacteria|D_2__Actinobacteria|D_3__Corynebacteriales|D_4__Mycobacteriaceae|D_5__Mycobacterium|D_6__uncultured bacterium	0	0	0	0	0	0	0	0	0	0	8.04473e-05
D_0__Bacteria|D_1__Actinobacteria|D_2__Coriobacteriia|D_3__Coriobacteriales|D_4__Eggerthellaceae|D_5__Parvibacter|D_6__uncultured bacterium	0	0	0	0	0	0	0	0	0	0	0
D_0__Bacteria|D_1__Bacteroidetes|D_2__Bacteroidia|D_3__Bacteroidales|D_4__Bacteroidaceae|D_5__Bacteroides|D_6__Bacteroides sp. HPS0048	0	0	0	0	0	0	0	0	0	0	0
D_0__Bacteria|D_1__Bacteroidetes|D_2__Bacteroidia|D_3__Bacteroidales|D_4__Prevotellaceae|D_5__Prevotellaceae Ga6A1 group|D_6__uncultured bacterium	0	0	0	0	0	0	0	0	0	0	0
D_0__Bacteria|D_1__Cyanobacteria|D_2__Melainabacteria|D_3__Gastranaerophilales|__|__|__	0	0	0	0	0	0	0	0	0	0	0
D_0__Bacteria|D_1__Firmicutes|D_2__Bacilli|D_3__Bacillales|D_4__Staphylococcaceae|D_5__Jeotgalicoccus|D_6__uncultured bacterium	0	0	0	0	0	0	0	0	0	0	0
D_0__Bacteria|D_1__Firmicutes|D_2__Bacilli|D_3__Bacillales|D_4__Staphylococcaceae|D_5__Staphylococcus|D_6__Staphylococcus arlettae	0	0	0	0	0	0	0	0	0	0	0
D_0__Bacteria|D_1__Firmicutes|D_2__Bacilli|D_3__Bacillales|D_4__Staphylococcaceae|D_5__Staphylococcus|D_6__uncultured bacterium	0	0	0.0022818	0.00272052	0	0.000157848	0	9.85092e-05	0	0	0.000201118
D_0__Bacteria|D_1__Firmicutes|D_2__Bacilli|D_3__Lactobacillales|D_4__Enterococcaceae|D_5__Enterococcus|__	0	0	0	0.000732447	0	0	0	0	0	0	0
D_0__Bacteria|D_1__Firmicutes|D_2__Bacilli|D_3__Lactobacillales|D_4__Lactobacillaceae|D_5__Lactobacillus|D_6__Lactobacillus johnsonii	0	0	0	0	0	0	0	0	0	0	0
D_0__Bacteria|D_1__Firmicutes|D_2__Bacilli|D_3__Lactobacillales|D_4__Streptococcaceae|D_5__Streptococcus|D_6__uncultured Streptococcus sp.	0	0	0	0	0	0	0	0	0	0	0
D_0__Bacteria|D_1__Firmicutes|D_2__Clostridia|D_3__Clostridiales|D_4__Christensenellaceae|D_5__Christensenellaceae R-7 group|D_6__uncultured Christensenellaceae bacterium	0	0	0	0	0	0	0	0	0	0	0
D_0__Bacteria|D_1__Firmicutes|D_2__Clostridia|D_3__Clostridiales|D_4__Clostridiales vadinBB60 group|D_5__uncultured Clostridiales bacterium|D_6__uncultured Clostridiales bacterium	0	0	0	0.000104635	0	0	0	0	0	0	0
D_0__Bacteria|D_1__Firmicutes|D_2__Clostridia|D_3__Clostridiales|D_4__Eubacteriaceae|D_5__Anaerofustis|D_6__Anaerofustis sp. Marseille-P2441	0	0	0	0	0	0	0	0	0	0	0
D_0__Bacteria|D_1__Firmicutes|D_2__Clostridia|D_3__Clostridiales|D_4__Family XIII|D_5__Family XIII AD3011 group|D_6__uncultured bacterium	0	0	0	0	0	0.000536684	0	0	0	0	0
D_0__Bacteria|D_1__Firmicutes|D_2__Clostridia|D_3__Clostridiales|D_4__Lachnospiraceae|D_5__ASF356|D_6__uncultured Clostridiales bacterium	0	0	0	0	0	0	0	0	0	0	0
D_0__Bacteria|D_1__Firmicutes|D_2__Clostridia|D_3__Clostridiales|D_4__Lachnospiraceae|D_5__ASF356|__	0	0	0	0	0	0	0	0	0	0	0
D_0__Bacteria|D_1__Firmicutes|D_2__Clostridia|D_3__Clostridiales|D_4__Lachnospiraceae|D_5__Lachnospiraceae NK4A136 group|D_6__Clostridiales bacterium CIEAF 020	0	0	0	0	0	0	0	0	0	0	0
D_0__Bacteria|D_1__Firmicutes|D_2__Clostridia|D_3__Clostridiales|D_4__Lachnospiraceae|D_5__Lachnospiraceae NK4A136 group|D_6__Clostridium sp. Clone-16	0	0	0	0	0	0	0	0	0	0	0
D_0__Bacteria|D_1__Firmicutes|D_2__Clostridia|D_3__Clostridiales|D_4__Lachnospiraceae|D_5__Lachnospiraceae NK4A136 group|D_6__uncultured Clostridiales bacterium	0	0.000303367	0	0	0	0	0	0	0	0	0
D_0__Bacteria|D_1__Firmicutes|D_2__Clostridia|D_3__Clostridiales|D_4__Lachnospiraceae|D_5__Lachnospiraceae NK4A136 group|D_6__unidentified	0	0.000606735	0	0	0	0	0	0	0	0	0
D_0__Bacteria|D_1__Firmicutes|D_2__Clostridia|D_3__Clostridiales|D_4__Lachnospiraceae|D_5__Lachnospiraceae NK4A136 group|__	0	0	0	0	0	0	0	0	0.00119272	0	0
D_0__Bacteria|D_1__Firmicutes|D_2__Clostridia|D_3__Clostridiales|D_4__Lachnospiraceae|D_5__Lachnospiraceae UCG-001|D_6__uncultured Clostridiales bacterium	0	0	0	0	0	0	0.00108037	0	0	0	0
D_0__Bacteria|D_1__Firmicutes|D_2__Clostridia|D_3__Clostridiales|D_4__Lachnospiraceae|D_5__Marvinbryantia|D_6__Clostridiales bacterium CIEAF 012	0	0	0	0	0.00042601	0	0	0	0	0	0
D_0__Bacteria|D_1__Firmicutes|D_2__Clostridia|D_3__Clostridiales|D_4__Lachnospiraceae|D_5__Roseburia|D_6__Clostridium sp. Clone-44	0	0	0	0	0	0	0	0	0	0	0
D_0__Bacteria|D_1__Firmicutes|D_2__Clostridia|D_3__Clostridiales|D_4__Lachnospiraceae|D_5__Roseburia|D_6__mouse gut metagenome	0	0	0	0	0	0	0	0	0	0	0
D_0__Bacteria|D_1__Firmicutes|D_2__Clostridia|D_3__Clostridiales|D_4__Lachnospiraceae|D_5__uncultured|D_6__Clostridium sp. Culture Jar-56	0	0	0	0	0	0	0	0	0	0	0
D_0__Bacteria|D_1__Firmicutes|D_2__Clostridia|D_3__Clostridiales|D_4__Lachnospiraceae|D_5__uncultured|D_6__Clostridium sp. Culture-54	0	0	0	0	0	0	0	0	0	0	0
D_0__Bacteria|D_1__Firmicutes|D_2__Clostridia|D_3__Clostridiales|D_4__Ruminococcaceae|D_5__Ruminiclostridium 6|D_6__uncultured bacterium	0	0	0	0.000366224	0	0	0	0	0	0	0
D_0__Bacteria|D_1__Firmicutes|D_2__Clostridia|D_3__Clostridiales|D_4__Ruminococcaceae|D_5__Ruminococcaceae UCG-014|__	0	0	0	0	0	0	0	0	0	0	0.00144805
D_0__Bacteria|D_1__Firmicutes|D_2__Clostridia|D_3__Clostridiales|D_4__Ruminococcaceae|D_5__Ruminococcus 1|D_6__uncultured Clostridiales bacterium	0	0	0	0.000575494	0	0	0	0	0	0	0
D_0__Bacteria|D_1__Firmicutes|D_2__Clostridia|D_3__Clostridiales|D_4__Ruminococcaceae|D_5__Ruminococcus 1|D_6__uncultured bacterium	0	0	0	0.00298211	0	0	0	0	0	0	0
D_0__Bacteria|D_1__Firmicutes|D_2__Clostridia|D_3__Clostridiales|D_4__Ruminococcaceae|D_5__[Eubacterium] coprostanoligenes group|D_6__gut metagenome	0	0	0	0	0	0	0	0	0	0	0
D_0__Bacteria|D_1__Patescibacteria|D_2__Saccharimonadia|D_3__Saccharimonadales|D_4__Saccharimonadaceae|D_5__Candidatus Saccharimonas|D_6__uncultured bacterium	0	0	0	0	0	0	0	0	0	0	0
D_0__Bacteria|D_1__Proteobacteria|D_2__Gammaproteobacteria|D_3__Betaproteobacteriales|D_4__Burkholderiaceae|D_5__Parasutterella|D_6__uncultured bacterium	0	0	0	0	0	0	0	0	0	0	0
D_0__Bacteria|D_1__Tenericutes|D_2__Mollicutes|D_3__Mollicutes RF39|D_4__uncultured bacterium|D_5__uncultured bacterium|D_6__uncultured bacterium	0	0	0	0	0	0	0	0	0	0	0
