# Supplementary material for: Natto consumption suppresses atherosclerotic plaque progression in LDL receptor-deficient mice transplanted with iRFP-expressing hematopoietic cells
Source: Sci Rep. 2023 Dec 18;13:22469. doi: 10.1038/s41598-023-48562-y (PMC10728071; doi:10.1038/s41598-023-48562-y)
Supplement: Supplementary file 2 — Supplementary Tables. [file 41598_2023_48562_MOESM2_ESM.zip › Supplementary table 2_Lefse.xlsx]

## Sheet: hmp_small_aerobiosis
Supplemental Table 2: Data used for Lefse analysis
This table contains the data used for Lefse analysis. Each column represents the microbial abundance in different groups at 9 weeks.
	HCD						HVK
D_0__Bacteria|D_1__Firmicutes|D_2__Clostridia|D_3__Clostridiales|D_4__Clostridiaceae 1|D_5__Clostridium sensu stricto 1|D_6__uncultured bacterium	0.00451422	0.00849421	0.00877233	0.00892965	0.00556943	0.0037154	0	0	0	0	0
D_0__Bacteria|D_1__Bacteroidetes|D_2__Bacteroidia|D_3__Bacteroidales|D_4__Rikenellaceae|D_5__Rikenella|__	0	0	0	0	0	0.000297232	0.00570848	0.00316556	0.00437989	0.00205479	0.0023995
D_0__Bacteria|D_1__Bacteroidetes|D_2__Bacteroidia|D_3__Bacteroidales|D_4__Rikenellaceae|D_5__Alistipes|D_6__Alistipes sp. Marseille-P2431	0.000902844	0.000551572	0.00018181	0	0.000336086	0.000891696	0.00493445	0.00439221	0.0023584	0.00335616	0.00206726
D_0__Bacteria|D_1__Bacteroidetes|D_2__Bacteroidia|D_3__Bacteroidales|D_4__Muribaculaceae|D_5__uncultured Bacteroidales bacterium|D_6__uncultured Bacteroidales bacterium	0.0245774	0.0116566	0.0044998	0.0113028	0.0218456	0.0242244	0.0423782	0.0273029	0.0421518	0.0431164	0.0537857
D_0__Bacteria|D_1__Bacteroidetes|D_2__Bacteroidia|D_3__Bacteroidales|D_4__Bacteroidaceae|D_5__Bacteroides|D_6__Bacteroides caecimuris	0	0	0	0	0	0	0.000532146	0.000672681	0	0.000342466	0.000590646
D_0__Bacteria|D_1__Firmicutes|D_2__Clostridia|D_3__Clostridiales|D_4__Peptostreptococcaceae|D_5__Romboutsia|D_6__uncultured bacterium	0.00265837	0.00945027	0.0117722	0.00450505	0.00840215	0.0163106	0	0.00114752	0.00029948	0	0
D_0__Bacteria|D_1__Firmicutes|D_2__Bacilli|D_3__Bacillales|D_4__Bacillaceae|D_5__Bacillus|__	0	0	0	0	0	0.000445848	0.00624063	0.0104859	0.0037435	0.0215068	0.00760456
D_0__Bacteria|D_1__Firmicutes|D_2__Clostridia|D_3__Clostridiales|D_4__Ruminococcaceae|D_5__Harryflintia|D_6__uncultured bacterium	0.000150474	0.000441258	0.000136357	0	0	0	0.00106429	0.00075182	0.000711264	0.000136986	0.00129204
D_0__Bacteria|D_1__Firmicutes|D_2__Clostridia|D_3__Clostridiales|D_4__Lachnospiraceae|__|__	0.0605407	0.0730649	0.129949	0.118378	0.058719	0.065391	0.0312515	0.0456236	0.0329053	0.0383219	0.0263576
D_0__Bacteria|D_1__Bacteroidetes|D_2__Bacteroidia|D_3__Bacteroidales|D_4__Rikenellaceae|D_5__Alistipes|D_6__gut metagenome	0.00140442	0.000514801	0.000454525	0	0.000864221	0.00118893	0	0	0	0	0
D_0__Bacteria|D_1__Firmicutes|D_2__Clostridia|D_3__Clostridiales|D_4__Ruminococcaceae|D_5__Ruminiclostridium 9|__	0.000451422	0.00430226	0.0054543	0.000362013	0.00139236	0.000148616	0.00624063	0.00918012	0.00280762	0.00592466	0.00664476
D_0__Bacteria|D_1__Bacteroidetes|D_2__Bacteroidia|D_3__Bacteroidales|D_4__Marinifilaceae|D_5__Odoribacter|D_6__uncultured bacterium	0.00050158	0.000772201	0.000681787	0.000362013	0.000480123	0.00271224	0.0025156	0.00300728	0.00404298	0.00160959	0.00184577
D_0__Bacteria|D_1__Firmicutes|D_2__Clostridia|D_3__Clostridiales|D_4__Lachnospiraceae|D_5__Roseburia|D_6__uncultured Clostridiales bacterium	0	0.000551572	0	0	0	0	0.000967539	0.00423393	0	0.00243151	0.0036177
D_0__Bacteria|D_1__Bacteroidetes|D_2__Bacteroidia|D_3__Bacteroidales|D_4__Rikenellaceae|D_5__Alistipes|D_6__Alistipes sp. N15.MGS-157	0	0.000220629	0.0117722	0.0100961	0.0108028	0.0125581	0	0	0	0	0
D_0__Bacteria|D_1__Bacteroidetes|D_2__Bacteroidia|D_3__Bacteroidales|D_4__Rikenellaceae|D_5__Alistipes|D_6__Alistipes finegoldii	0	0.000220629	0.0143175	0.0106995	0.0129633	0.0150102	0.000290262	0	0.00014974	0	0
D_0__Bacteria|D_1__Firmicutes|D_2__Clostridia|D_3__Clostridiales|D_4__Christensenellaceae|D_5__Christensenellaceae R-7 group|D_6__uncultured bacterium	0.000551738	0.000588343	0.00018181	0.000804473	0.000192049	0.00018577	0.000145131	0.000197847	0	0	0
D_0__Bacteria|D_1__Firmicutes|D_2__Erysipelotrichia|D_3__Erysipelotrichales|D_4__Erysipelotrichaceae|D_5__Turicibacter|D_6__Turicibacter sp. LA61	0	0	0	0	0	0.00018577	0.00561173	0.00961538	0.0054655	0.000993151	0
D_0__Bacteria|D_1__Firmicutes|D_2__Clostridia|D_3__Clostridiales|D_4__Ruminococcaceae|D_5__uncultured|D_6__unidentified	0	0	0	0	0	0	0.000532146	0.000474834	0.00359376	0.00150685	0.000922884
D_0__Bacteria|D_1__Firmicutes|D_2__Clostridia|D_3__Clostridiales|D_4__Ruminococcaceae|D_5__Ruminiclostridium 5|D_6__Clostridium sp. Culture Jar-13	0	0	0	0	0	0	0.00261236	0.00316556	0	0	0.00343313
D_0__Bacteria|D_1__Firmicutes|D_2__Clostridia|D_3__Clostridiales|D_4__Ruminococcaceae|D_5__Ruminiclostridium 5|__	0.00225711	0.002574	0.00604518	0.000764249	0.00187248	0.00237786	0.000290262	0.000870529	0.00022461	0.000513699	0.00055373
D_0__Bacteria|D_1__Bacteroidetes|D_2__Bacteroidia|D_3__Bacteroidales|D_4__Bacteroidaceae|D_5__Bacteroides|D_6__uncultured Bacteroidales bacterium	0.0258314	0.030888	0.017681	0.0373275	0.0614077	0.0192458	0.0467805	0.0394903	0.0675701	0.121781	0.132748
D_0__Bacteria|__|__|__|__|__|__	0.00025079	0.000147086	0.000136357	0	0.000192049	0	0	0	0	0	0
D_0__Bacteria|D_1__Firmicutes|D_2__Clostridia|D_3__Clostridiales|D_4__Ruminococcaceae|D_5__uncultured|__	0	0.000330943	0	0.000321789	0	0	0.00295099	0.00174106	0.00142253	0.000479452	0
D_0__Bacteria|D_1__Firmicutes|D_2__Clostridia|D_3__Clostridiales|D_4__Lachnospiraceae|D_5__uncultured|D_6__Clostridium sp. Culture-27	0	0	0	0	0	0	0.000387016	0	0.00029948	0.000205479	0
D_0__Bacteria|D_1__Proteobacteria|D_2__Deltaproteobacteria|D_3__Desulfovibrionales|D_4__Desulfovibrionaceae|D_5__Desulfovibrio|D_6__uncultured delta proteobacterium	0.00050158	0	0	0.00205141	0	0.000705926	0.0037734	0.000593542	0.00389324	0.00236301	0.000996715
D_0__Bacteria|D_1__Firmicutes|D_2__Clostridia|D_3__Clostridiales|D_4__Ruminococcaceae|D_5__Butyricicoccus|D_6__uncultured bacterium	0	0	0	0	0	0	0.000387016	0	0.000187175	0.000342466	0
D_0__Bacteria|D_1__Firmicutes|D_2__Clostridia|D_3__Clostridiales|D_4__Family XIII|__|__	0.00230727	0.00139732	0.00168174	0.0067978	0.00139236	0.0055731	0	0.00118708	0.00116048	0	0
D_0__Bacteria|D_1__Bacteroidetes|D_2__Bacteroidia|D_3__Bacteroidales|D_4__Muribaculaceae|D_5__mouse gut metagenome|D_6__mouse gut metagenome	0.00351106	0	0	0.00100559	0.000960246	0.000966004	0.00682115	0.00538145	0.00217123	0.00349315	0.000885968
D_0__Bacteria|D_1__Bacteroidetes|D_2__Bacteroidia|D_3__Bacteroidales|D_4__Tannerellaceae|D_5__Parabacteroides|D_6__uncultured Bacteroidales bacterium	0	0	0	0	0	0	0	0.00079139	0.00104818	0	0.000332238
D_0__Bacteria|D_1__Firmicutes|D_2__Clostridia|D_3__Clostridiales|D_4__Ruminococcaceae|D_5__UBA1819|D_6__uncultured bacterium	0.000852686	0.00580989	0.00754511	0.000563131	0.0027367	0.00219209	0	0	0.00153483	0	0.000516815
D_0__Bacteria|D_1__Firmicutes|D_2__Clostridia|D_3__Clostridiales|D_4__Ruminococcaceae|D_5__Ruminiclostridium 9|D_6__unidentified	0	0	0	0	0	0.000817388	0	0	0.0125781	0.00400685	0.00874894
D_0__Bacteria|D_1__Bacteroidetes|D_2__Bacteroidia|D_3__Bacteroidales|D_4__Prevotellaceae|D_5__Prevotellaceae UCG-001|D_6__uncultured bacterium	0	0	0	0	0	0.000297232	0.00261236	0	0.000486654	0.00164384	0.000221492
D_0__Bacteria|D_1__Bacteroidetes|D_2__Bacteroidia|D_3__Bacteroidales|D_4__Rikenellaceae|D_5__Rikenellaceae RC9 gut group|D_6__uncultured bacterium	0.000150474	0.000845744	0.00290896	0	0.000528135	0.00215493	0	0	0	0	0
D_0__Bacteria|D_1__Firmicutes|D_2__Clostridia|D_3__Clostridiales|D_4__Ruminococcaceae|D_5__uncultured|D_6__Gorbachella massiliensis	0.000401264	0.00183857	0.0399527	0.00128716	0.0207413	0.024856	0.000387016	0.000197847	0.000524089	0	0
D_0__Bacteria|D_1__Firmicutes|D_2__Clostridia|D_3__Clostridiales|D_4__Lachnospiraceae|D_5__Eisenbergiella|D_6__Clostridium sp. KLE 1755	0	0	0	0	0	0	0	0.000553973	0.00014974	0.000205479	0
D_0__Bacteria|D_1__Actinobacteria|D_2__Coriobacteriia|D_3__Coriobacteriales|D_4__Atopobiaceae|D_5__Coriobacteriaceae UCG-002|D_6__uncultured bacterium	0.0187591	0.0137158	0.000454525	0.00868831	0.000960246	0.00018577	0	0	0	0.000410959	0
D_0__Bacteria|D_1__Firmicutes|D_2__Clostridia|D_3__Clostridiales|D_4__Ruminococcaceae|D_5__Ruminiclostridium 9|D_6__uncultured Clostridiales bacterium	0.00105332	0	0.000454525	0.000281566	0	0.00297232	0.00435393	0.00102881	0.00505372	0	0.00354387
D_0__Bacteria|D_1__Firmicutes|D_2__Clostridia|D_3__Clostridiales|D_4__Lachnospiraceae|D_5__Lachnospiraceae NK4A136 group|D_6__Lachnospiraceae bacterium COE1	0	0	0	0	0	0.00037154	0.00401529	0.00130579	0.000112305	0	0.00767839
D_0__Bacteria|D_1__Epsilonbacteraeota|D_2__Campylobacteria|D_3__Campylobacterales|D_4__Helicobacteraceae|D_5__Helicobacter|__	0.0505091	0.126788	0.0717695	0.0291621	0.101306	0.292588	0.192105	0.221154	0.327032	0.146747	0.168777
D_0__Bacteria|D_1__Firmicutes|D_2__Clostridia|D_3__Clostridiales|D_4__Ruminococcaceae|D_5__Ruminococcaceae NK4A214 group|D_6__uncultured bacterium	0.000200632	0.00169149	0.00118176	0.000201118	0.000816209	0	0	0.000356125	0.000112305	0	0
D_0__Bacteria|D_1__Firmicutes|D_2__Clostridia|D_3__Clostridiales|D_4__Ruminococcaceae|D_5__uncultured|D_6__Clostridiales bacterium CIEAF 013	0	0	0	0	0	0.00115177	0.0157709	0.0125435	0	0	0.00155044
D_0__Bacteria|D_1__Actinobacteria|D_2__Coriobacteriia|D_3__Coriobacteriales|D_4__Eggerthellaceae|D_5__Enterorhabdus|D_6__uncultured bacterium	0	0.000441258	0.000954502	0.00044246	0.00254465	0.00271224	0	0	0	0	0.000849053
D_0__Bacteria|D_1__Firmicutes|D_2__Clostridia|D_3__Clostridiales|D_4__Lachnospiraceae|D_5__Lachnospiraceae UCG-010|D_6__uncultured bacterium	0	0	0	0	0	0	0.000145131	0.000158278	0	0	0
D_0__Bacteria|D_1__Firmicutes|D_2__Clostridia|D_3__Clostridiales|D_4__Ruminococcaceae|D_5__Ruminococcus 1|__	0	0	0	0	0	0	0	0.000158278	0	0	0.000184577
D_0__Bacteria|D_1__Firmicutes|D_2__Clostridia|D_3__Clostridiales|D_4__Lachnospiraceae|D_5__Lachnoclostridium|D_6__Clostridium fusiformis	0.000652054	0.00121346	0	0.00088492	0	0	0.00154806	0.0014245	0	0.00106164	0.00413452
D_0__Bacteria|D_1__Proteobacteria|D_2__Deltaproteobacteria|D_3__Desulfovibrionales|D_4__Desulfovibrionaceae|D_5__Bilophila|D_6__uncultured bacterium	0.0341576	0.0302997	0.061179	0.0351152	0.03116	0.0530188	0.0554884	0.0403213	0.0555909	0.0724315	0.0473993
D_0__Bacteria|D_1__Firmicutes|D_2__Clostridia|D_3__Clostridiales|D_4__Ruminococcaceae|D_5__Anaerotruncus|D_6__unidentified	0.00356122	0.0018018	0	0.00454527	0.0106107	0	0.000145131	0	0.000786134	0	0.000849053
D_0__Bacteria|D_1__Proteobacteria|D_2__Deltaproteobacteria|D_3__Desulfovibrionales|D_4__Desulfovibrionaceae|D_5__Desulfovibrio|D_6__uncultured bacterium	0.00626975	0.00470675	0.0159538	0.0166928	0.00244863	0.00676203	0.00633738	0.00364039	0.00520346	0.00315068	0.00188268
D_0__Bacteria|D_1__Bacteroidetes|D_2__Bacteroidia|D_3__Bacteroidales|D_4__Rikenellaceae|D_5__Alistipes|D_6__uncultured bacterium	0.0392737	0.0274683	0.00218172	0.00349946	0.0149798	0.0286829	0.0503604	0.0425768	0.029349	0.0207877	0.0242903
D_0__Bacteria|D_1__Firmicutes|D_2__Erysipelotrichia|D_3__Erysipelotrichales|D_4__Erysipelotrichaceae|D_5__uncultured|D_6__uncultured bacterium	0.00230727	0.00378746	0.00104541	0.00301677	0.0162282	0.00126324	0.000387016	0.000237417	0.000112305	0.000273973	0.000369154
D_0__Bacteria|D_1__Bacteroidetes|D_2__Bacteroidia|D_3__Bacteroidales|D_4__Tannerellaceae|D_5__Parabacteroides|D_6__Parabacteroides goldsteinii CL02T12C30	0.0106335	0.0253723	0.000636335	0.000844697	0.00542539	0.00620472	0.00183832	0.000989237	0.00168457	0.00160959	0.000406069
D_0__Bacteria|D_1__Firmicutes|D_2__Clostridia|D_3__Clostridiales|D_4__Lachnospiraceae|D_5__Acetatifactor|D_6__uncultured bacterium	0	0.000404486	0.00122722	0	0	0.000520156	0	0	0	0	0
D_0__Bacteria|D_1__Firmicutes|D_2__Clostridia|D_3__Clostridiales|D_4__Ruminococcaceae|D_5__[Eubacterium] coprostanoligenes group|__	0	0	0	0	0	0	0	0	0.00531576	0.0117466	0
D_0__Bacteria|D_1__Firmicutes|D_2__Clostridia|D_3__Clostridiales|D_4__Lachnospiraceae|D_5__Marvinbryantia|D_6__uncultured bacterium	0	0	0.00231808	0	0.00115229	0.000594464	0	0	0	0	0
D_0__Bacteria|D_1__Firmicutes|D_2__Clostridia|D_3__Clostridiales|D_4__Family XIII|D_5__[Eubacterium] brachy group|D_6__uncultured bacterium	0.00260822	0.000404486	0	0.00185029	0	0	0	0	0	0	0
D_0__Bacteria|D_1__Bacteroidetes|D_2__Bacteroidia|D_3__Bacteroidales|D_4__Muribaculaceae|D_5__uncultured Barnesiella sp.|D_6__uncultured Barnesiella sp.	0.0179064	0.00356683	0.00149993	0.0170548	0.0108508	0.00133754	0.00416042	0.00106838	0.000449219	0.00777397	0.00228875
D_0__Bacteria|D_1__Firmicutes|D_2__Clostridia|D_3__Clostridiales|D_4__Ruminococcaceae|D_5__Intestinimonas|D_6__uncultured bacterium	0	0.00169149	0.000772692	0	0.00105627	0	0	0	0	0	0.000442984
D_0__Bacteria|D_1__Firmicutes|D_2__Clostridia|D_3__Clostridiales|D_4__Lachnospiraceae|D_5__A2|D_6__uncultured bacterium	0	0	0	0	0	0	0	0.00106838	0.0014974	0.000410959	0.01089
D_0__Bacteria|D_1__Firmicutes|D_2__Clostridia|D_3__Clostridiales|D_4__Ruminococcaceae|__|__	0.0188594	0.018496	0.0174083	0.00193073	0.00360092	0.0125209	0.00478932	0.00811174	0.00651368	0.00195205	0.0114068
D_0__Bacteria|D_1__Firmicutes|D_2__Clostridia|D_3__Clostridiales|D_4__Lachnospiraceae|D_5__Lachnospiraceae UCG-006|__	0.00687165	0.00455966	0.0235444	0.00619444	0.00254465	0.00248932	0.00183832	0.00288857	0.00179688	0.00236301	0.00265791
D_0__Bacteria|D_1__Firmicutes|D_2__Clostridia|D_3__Clostridiales|D_4__Lachnospiraceae|D_5__Acetatifactor|__	0	0	0	0	0	0	0.000145131	0.000474834	0	0	0
D_0__Bacteria|D_1__Firmicutes|D_2__Clostridia|D_3__Clostridiales|D_4__Ruminococcaceae|D_5__Ruminococcaceae UCG-009|D_6__unidentified	0	0.000698658	0.00113631	0	0.000480123	0	0	0	0.000112305	0	0.000258407
D_0__Bacteria|D_1__Firmicutes|D_2__Clostridia|D_3__Clostridiales|D_4__Lachnospiraceae|D_5__Lachnoclostridium|D_6__Clostridium sp. cTPY-12	0.000652054	0	0	0.000724026	0	0	0	0	0	0	0
D_0__Bacteria|D_1__Firmicutes|D_2__Bacilli|D_3__Lactobacillales|D_4__Streptococcaceae|D_5__Streptococcus|D_6__Streptococcus equinus	0.000150474	0	0.000409072	0.000281566	0	0.000260078	0.000145131	0.000197847	0	0	0
D_0__Bacteria|D_1__Firmicutes|D_2__Clostridia|D_3__Clostridiales|D_4__Ruminococcaceae|D_5__Ruminiclostridium 9|D_6__uncultured bacterium	0.00717259	0.0215481	0.0178628	0.00583243	0.00907432	0.00665057	0.0176576	0.0108816	0.0118294	0.0165411	0.0274281
D_0__Bacteria|D_1__Actinobacteria|D_2__Actinobacteria|D_3__Corynebacteriales|D_4__Corynebacteriaceae|D_5__Corynebacterium|D_6__unidentified	0	0	0	0.000362013	0.000144037	0.000334386	0	0	0	0	0.000147661
D_0__Bacteria|D_1__Firmicutes|D_2__Clostridia|D_3__Clostridiales|D_4__Lachnospiraceae|D_5__Lachnospiraceae UCG-006|D_6__Clostridium sp. ASF502	0.0040628	0.001287	0.0204082	0.00281566	0	0.00118893	0	0	0	0	0.00121821
D_0__Bacteria|D_1__Bacteroidetes|D_2__Bacteroidia|D_3__Bacteroidales|D_4__Rikenellaceae|D_5__Alistipes|D_6__uncultured Bacteroidales bacterium	0.00180569	0.00121346	0	0	0	0	0	0.00312599	0.0084603	0.000684932	0.000258407
D_0__Bacteria|D_1__Firmicutes|D_2__Clostridia|D_3__Clostridiales|D_4__Christensenellaceae|D_5__Christensenellaceae R-7 group|__	0.00075237	0.000404486	0	0	0	0	0	0	0	0	0
D_0__Bacteria|D_1__Firmicutes|D_2__Clostridia|D_3__Clostridiales|D_4__Ruminococcaceae|D_5__Candidatus Soleaferrea|D_6__Bittarella massiliensis	0	0.000514801	0	0.00116649	0.000816209	0.00018577	0	0	0	0.000616438	0
D_0__Bacteria|D_1__Firmicutes|D_2__Clostridia|D_3__Clostridiales|D_4__Lachnospiraceae|D_5__Tyzzerella|D_6__uncultured bacterium	0.00401264	0.00319912	0.00381801	0.00176984	0.00216055	0.00144901	0.00396691	0.00249288	0.000561524	0.000958904	0.000442984
D_0__Bacteria|D_1__Firmicutes|D_2__Clostridia|D_3__Clostridiales|D_4__Lachnospiraceae|D_5__GCA-900066575|D_6__uncultured bacterium	0.00050158	0.000772201	0.0115904	0	0.00268869	0.00115177	0	0.000316556	0	0	0.000295323
D_0__Bacteria|D_1__Firmicutes|D_2__Clostridia|D_3__Clostridiales|D_4__Ruminococcaceae|D_5__uncultured|D_6__uncultured bacterium	0.00411296	0.00444935	0.00536339	0.00418326	0.00177645	0.00390117	0.00585361	0.00217632	0.00183431	0.000582192	0.00299014
D_0__Bacteria|D_1__Firmicutes|D_2__Clostridia|D_3__Clostridiales|D_4__Ruminococcaceae|D_5__uncultured|D_6__metagenome	0	0.000220629	0	0	9.60246e-05	0	0	0	0	0	0
D_0__Bacteria|D_1__Firmicutes|D_2__Clostridia|D_3__Clostridiales|D_4__Ruminococcaceae|D_5__Ruminococcaceae UCG-004|D_6__uncultured bacterium	0.000601896	0.00150763	0	0	0	0	0.0018867	0.00130579	0	0.00109589	0.000184577
D_0__Bacteria|D_1__Firmicutes|D_2__Clostridia|D_3__Clostridiales|D_4__Ruminococcaceae|D_5__Ruminococcaceae UCG-009|D_6__uncultured bacterium	0	0	0.000499977	0	0	0.00018577	0	0	0	0	0
D_0__Bacteria|D_1__Firmicutes|D_2__Erysipelotrichia|D_3__Erysipelotrichales|D_4__Erysipelotrichaceae|D_5__uncultured bacterium|D_6__uncultured bacterium	0	0.00143409	0.00113631	0.00353968	0.0134434	0.00319524	0.000193508	0.00154321	0.000411785	0.00140411	0.00173502
D_0__Bacteria|D_1__Firmicutes|D_2__Clostridia|D_3__Clostridiales|D_4__Ruminococcaceae|D_5__Ruminococcaceae UCG-004|__	0	0	0.000863597	0	0.000288074	0	0	0	0	0	0
D_0__Bacteria|D_1__Deferribacteres|D_2__Deferribacteres|D_3__Deferribacterales|D_4__Deferribacteraceae|D_5__Mucispirillum|D_6__Mucispirillum schaedleri ASF457	0	0	0.000409072	0.000603355	0.00158441	0	0.000532146	0.00174106	7.48699e-05	0.000171233	0.00616486
D_0__Bacteria|D_1__Bacteroidetes|D_2__Bacteroidia|D_3__Bacteroidales|D_4__Prevotellaceae|D_5__Prevotellaceae UCG-001|D_6__uncultured Bacteroidales bacterium	0	0	0	0	0	0	0	0.00138493	0	0.00010274	0
D_0__Bacteria|D_1__Firmicutes|D_2__Clostridia|D_3__Clostridiales|D_4__Ruminococcaceae|D_5__Anaerotruncus|__	0	0	0.0018181	0	0.00571346	0	0	0	0	0	0
D_0__Bacteria|D_1__Firmicutes|D_2__Clostridia|D_3__Clostridiales|D_4__Lachnospiraceae|D_5__Lachnospiraceae NK4A136 group|D_6__uncultured bacterium	0.00135427	0.0152602	0.0531794	0.00144805	0.0122911	0.00226639	0.000919162	0.00565844	0.00134766	0.000924658	0.0088966
D_0__Bacteria|D_1__Firmicutes|D_2__Bacilli|D_3__Bacillales|D_4__Family XI|D_5__Gemella|D_6__Gemella palaticanis	0	0	0.000227262	0.000160895	0.000144037	0.000148616	0	0.000118708	0	0	0.000147661
D_0__Bacteria|D_1__Cyanobacteria|D_2__Melainabacteria|D_3__Gastranaerophilales|D_4__uncultured bacterium|D_5__uncultured bacterium|D_6__uncultured bacterium	0.00732307	0.00191212	0.000272715	0.000120671	0.000288074	0.000408694	0.000338639	0	0	0.000410959	0.000406069
D_0__Bacteria|D_1__Firmicutes|D_2__Clostridia|D_3__Clostridiales|D_4__Ruminococcaceae|D_5__Oscillibacter|D_6__unidentified	0.00541706	0.00378746	0.00745421	0	0.00158441	0.00159762	0.000774031	0.00213675	0	0.00373288	0.0019196
D_0__Bacteria|D_1__Firmicutes|D_2__Clostridia|D_3__Clostridiales|D_4__Lachnospiraceae|D_5__Lachnospiraceae FCS020 group|D_6__uncultured bacterium	0.00050158	0.00099283	0.00109086	0	0.000480123	0.00104031	0.000532146	0.000672681	0.000673829	0	0.000221492
D_0__Bacteria|D_1__Actinobacteria|D_2__Coriobacteriia|D_3__Coriobacteriales|D_4__Atopobiaceae|__|__	0.000601896	0.000808972	0	0	0	0	0	0	0	0.000205479	0
D_0__Bacteria|D_1__Actinobacteria|D_2__Coriobacteriia|D_3__Coriobacteriales|D_4__Eggerthellaceae|D_5__Gordonibacter|D_6__uncultured bacterium	0.00280885	0.0010296	0.00709059	0.0194682	0.0104667	0.000891696	0.0025156	0.00510446	0.00213379	0.00445205	0.00221492
D_0__Bacteria|D_1__Bacteroidetes|D_2__Bacteroidia|D_3__Bacteroidales|D_4__Muribaculaceae|D_5__Muribaculum|D_6__uncultured bacterium	0	0	0	0	0	0	0	0.000949668	0	0	0
D_0__Bacteria|D_1__Firmicutes|D_2__Clostridia|D_3__Clostridiales|D_4__Lachnospiraceae|D_5__A2|D_6__Lachnospiraceae bacterium A2	0	0	0	0	0	0	0	0	0	0	0.00343313
D_0__Bacteria|D_1__Firmicutes|D_2__Clostridia|D_3__Clostridiales|D_4__Lachnospiraceae|D_5__Blautia|D_6__Lachnospiraceae bacterium 28-4	0	0	0	0	0	0	0	0	0	0	0.00107055
D_0__Bacteria|D_1__Firmicutes|D_2__Clostridia|D_3__Clostridiales|D_4__Lachnospiraceae|D_5__Lachnospiraceae UCG-001|D_6__uncultured bacterium	0	0	0	0	0	0	0	0	0	0	0.00125512
D_0__Bacteria|D_1__Firmicutes|D_2__Clostridia|D_3__Clostridiales|D_4__Lachnospiraceae|D_5__Lachnospiraceae UCG-001|__	0	0	0	0	0	0	0	0	0.00029948	0	0
D_0__Bacteria|D_1__Firmicutes|D_2__Clostridia|D_3__Clostridiales|D_4__Lachnospiraceae|D_5__Roseburia|D_6__uncultured bacterium	0	0	0	0	0	0	0	0	0	0	0.000701392
D_0__Bacteria|D_1__Firmicutes|D_2__Clostridia|D_3__Clostridiales|D_4__Ruminococcaceae|D_5__Candidatus Soleaferrea|D_6__uncultured Acetanaerobacterium sp.	0	0	0	0	0	0	0.000387016	0	0	0	0
D_0__Bacteria|D_1__Firmicutes|D_2__Clostridia|D_3__Clostridiales|D_4__Ruminococcaceae|D_5__Ruminococcaceae UCG-013|D_6__uncultured bacterium	0	0	0	0	0	0	0.000338639	0	0	0	0
D_0__Bacteria|D_1__Firmicutes|D_2__Clostridia|D_3__Clostridiales|D_4__Lachnospiraceae|D_5__Blautia|D_6__uncultured Clostridiales bacterium	0.00175553	0.00139732	0.00149993	0.000482684	0	0	0.00159644	0.0111586	0	0	0.00195651
D_0__Bacteria|D_1__Proteobacteria|D_2__Gammaproteobacteria|D_3__Betaproteobacteriales|D_4__Burkholderiaceae|D_5__Parasutterella|D_6__Burkholderiales bacterium YL45	0.0736821	0.0915977	0.0159084	0.0191867	0.0578548	0.0216979	0.0176576	0.00803261	0.0265414	0.0709589	0.0141755
D_0__Bacteria|D_1__Firmicutes|D_2__Clostridia|D_3__Clostridiales|D_4__Lachnospiraceae|D_5__uncultured|__	0.00025079	0	0.00613608	0.000160895	0.000432111	0.00196916	0	0.000435264	0	0	0.00118129
D_0__Bacteria|D_1__Firmicutes|D_2__Clostridia|D_3__Clostridiales|D_4__Lachnospiraceae|D_5__uncultured|D_6__uncultured bacterium	0.013643	0.0101122	0.0433162	0.00965367	0.00912234	0.00627903	0.0101108	0.00387781	0.0179313	0.00184932	0.00730924
D_0__Bacteria|D_1__Firmicutes|D_2__Clostridia|D_3__Clostridiales|D_4__Ruminococcaceae|D_5__Ruminiclostridium 5|D_6__uncultured Clostridiales bacterium	0	0.00198566	0.00213627	0.00181006	0.00177645	0.00182055	0.00111267	0.00162235	0.00104818	0.000273973	0.00166119
D_0__Bacteria|D_1__Firmicutes|D_2__Clostridia|D_3__Clostridiales|D_4__Lachnospiraceae|D_5__Lachnoclostridium|D_6__uncultured bacterium	0.00606912	0.00382423	0.0115449	0.0363622	0.00772998	0.012298	0.00807895	0.00542102	0.0053532	0.00613014	0.0115914
D_0__Bacteria|D_1__Proteobacteria|D_2__Gammaproteobacteria|D_3__Enterobacteriales|D_4__Enterobacteriaceae|D_5__Escherichia-Shigella|__	0.0217686	0.00536863	0.00586337	0.0267889	0.0119551	0.00835965	0	0	0.0110807	0.0210616	0.00705083
D_0__Bacteria|D_1__Firmicutes|D_2__Erysipelotrichia|D_3__Erysipelotrichales|D_4__Erysipelotrichaceae|D_5__Faecalibaculum|D_6__uncultured bacterium	0.0865727	0.0609671	0.0414527	0.127992	0.0276551	0.0863831	0.0325093	0.0555556	0.0648748	0.0897945	0.012662
D_0__Bacteria|D_1__Firmicutes|D_2__Clostridia|D_3__Clostridiales|D_4__Ruminococcaceae|D_5__Anaerotruncus|D_6__Anaerotruncus colihominis DSM 17241	0.00110348	0.000661886	0	0	0.000144037	0.00018577	0	0.000197847	0.00037435	0.000136986	0
D_0__Bacteria|D_1__Firmicutes|D_2__Clostridia|D_3__Clostridiales|D_4__Family XIII|D_5__Anaerovorax|D_6__uncultured bacterium	0	0	0.000227262	0	0	0	0.0006289	0	0	0.000136986	0
D_0__Bacteria|D_1__Firmicutes|D_2__Clostridia|D_3__Clostridiales|D_4__Lachnospiraceae|D_5__[Eubacterium] xylanophilum group|D_6__uncultured bacterium	0	7.35429e-05	0	0	0	0	0	0.000553973	0	0	0
D_0__Bacteria|D_1__Firmicutes|D_2__Clostridia|D_3__Clostridiales|D_4__Christensenellaceae|D_5__uncultured|D_6__uncultured bacterium	0	0	0	0.000120671	0	0	0	0.000197847	0	0.00010274	0
D_0__Bacteria|D_1__Firmicutes|D_2__Clostridia|D_3__Clostridiales|D_4__Ruminococcaceae|D_5__uncultured|D_6__uncultured Clostridiales bacterium	0.000200632	0	0.0055452	0	0	0	0	0	0	0	0
D_0__Bacteria|D_1__Firmicutes|D_2__Clostridia|D_3__Clostridiales|D_4__Family XIII|D_5__[Eubacterium] nodatum group|D_6__uncultured bacterium	0.00210664	0.00209597	0.00140903	0.00257431	0.00134434	0.000594464	0.0006289	0.00273029	0.00157227	0.000479452	0.000701392
D_0__Bacteria|D_1__Firmicutes|D_2__Erysipelotrichia|D_3__Erysipelotrichales|D_4__Erysipelotrichaceae|D_5__Dubosiella|D_6__uncultured bacterium	0.0680142	0.0290127	0	0	0.00907432	0.00538733	0.00391853	0.00625198	0.00153483	0.0044863	0.0201558
D_0__Bacteria|D_1__Firmicutes|D_2__Clostridia|D_3__Clostridiales|D_4__Ruminococcaceae|D_5__Ruminiclostridium 1|__	0.000150474	0	0	0	0	0	0	0	0	0	0
D_0__Bacteria|D_1__Actinobacteria|D_2__Coriobacteriia|D_3__Coriobacteriales|D_4__Eggerthellaceae|D_5__Adlercreutzia|D_6__uncultured bacterium	0	0.00117669	0	0	0	0	0	0	0	0	0
D_0__Bacteria|D_1__Firmicutes|D_2__Clostridia|D_3__Clostridiales|D_4__Lachnospiraceae|D_5__Blautia|D_6__Blautia coccoides	0	0	0	0.000925144	0	0	0	0	0	0	0
D_0__Bacteria|D_1__Firmicutes|D_2__Clostridia|D_3__Clostridiales|D_4__Lachnospiraceae|D_5__Eisenbergiella|D_6__uncultured bacterium	0	0	0.00840871	0	0	0	0	0	0	0	0
D_0__Bacteria|D_1__Firmicutes|D_2__Clostridia|D_3__Clostridiales|D_4__Lachnospiraceae|D_5__uncultured|D_6__Clostridium sp. Clone-47	0	7.35429e-05	0	0	0	0	0	0	0	0	0
D_0__Bacteria|D_1__Firmicutes|D_2__Clostridia|D_3__Clostridiales|D_4__Ruminococcaceae|D_5__Ruminococcaceae UCG-014|D_6__uncultured bacterium	0	0	0	0	0	0.000111462	0	0	0	0	0
D_0__Bacteria|D_1__Bacteroidetes|D_2__Bacteroidia|D_3__Bacteroidales|D_4__Bacteroidaceae|D_5__Bacteroides|__	0.0130411	0.0129436	0.00722694	0.00382125	0.00753793	0.00516441	0.0261719	0.0242165	0.0047168	0.0065411	0.00210418
D_0__Bacteria|D_1__Firmicutes|D_2__Clostridia|D_3__Clostridiales|D_4__Ruminococcaceae|D_5__Oscillibacter|D_6__uncultured bacterium	0.00160506	0.00562603	0.00199991	0.000603355	0.00201652	0.00382686	0.00474094	0.00387781	0.00786134	0.00160959	0.000996715
D_0__Bacteria|D_1__Firmicutes|D_2__Clostridia|D_3__Clostridiales|D_4__Lachnospiraceae|D_5__Lachnospiraceae UCG-006|D_6__uncultured bacterium	0.00180569	0.0193786	0.0353166	0.00285588	0.0147878	0.00226639	0.00711141	0.00589585	0.0124284	0.0059589	0.00653402
D_0__Bacteria|D_1__Bacteroidetes|D_2__Bacteroidia|D_3__Bacteroidales|D_4__Rikenellaceae|D_5__Rikenella|D_6__uncultured bacterium	0.0141446	0.00742784	0.0118631	0.00386147	0.00297676	0.00456994	0.00590199	0.00613327	0.00707521	0.00441781	0.00516815
D_0__Bacteria|D_1__Firmicutes|D_2__Clostridia|D_3__Clostridiales|D_4__Ruminococcaceae|D_5__Negativibacillus|D_6__uncultured bacterium	0.0040628	0.0023166	0.00413618	0.00961345	0.00292875	0.00237786	0.000290262	0.00158278	0.00262045	0.00910959	0.000221492
D_0__Bacteria|D_1__Firmicutes|D_2__Clostridia|D_3__Clostridiales|D_4__Ruminococcaceae|D_5__Ruminococcaceae UCG-003|D_6__uncultured bacterium	0	0	0.00490887	0	0	0	0	0.000593542	0	0.000239726	0
D_0__Bacteria|D_1__Firmicutes|D_2__Clostridia|D_3__Clostridiales|D_4__Lachnospiraceae|D_5__uncultured|D_6__uncultured Clostridiales bacterium	0	0.00106637	0.00113631	0.00225252	0.000432111	0.000148616	0.00241885	0.00150364	0.000486654	0.000479452	0.00103363
D_0__Bacteria|D_1__Actinobacteria|D_2__Coriobacteriia|D_3__Coriobacteriales|D_4__Eggerthellaceae|D_5__Enterorhabdus|D_6__Enterorhabdus caecimuris B7	0	0.000367715	0.00036362	0.000281566	0.000336086	0.000222924	0.000193508	0.000633112	0	0	7.38307e-05
D_0__Bacteria|D_1__Firmicutes|D_2__Clostridia|D_3__Clostridiales|D_4__Ruminococcaceae|D_5__Ruminiclostridium 5|D_6__uncultured bacterium	0.00626975	0.00209597	0.00336348	0.00132738	0.00100826	0.00549879	0.00237047	0.00312599	0.00277019	0.000582192	0.00387611
D_0__Bacteria|D_1__Bacteroidetes|D_2__Bacteroidia|D_3__Bacteroidales|D_4__Tannerellaceae|D_5__Parabacteroides|D_6__uncultured bacterium	0.000551738	0.00853098	0.0120449	0.0106995	0.0143077	0.0213636	0.0258817	0.0383824	0.00494141	0.00547945	0.00369154
D_0__Bacteria|D_1__Firmicutes|D_2__Erysipelotrichia|D_3__Erysipelotrichales|D_4__Erysipelotrichaceae|__|__	0	0	0	0	0.00240061	0.000148616	0.000532146	0.000276986	0	0	0
D_0__Bacteria|D_1__Firmicutes|D_2__Clostridia|D_3__Clostridiales|D_4__Ruminococcaceae|D_5__Ruminococcaceae UCG-010|D_6__uncultured bacterium	0	0	0.000227262	0	0	0	9.67539e-05	0.000276986	0	0	0
D_0__Bacteria|D_1__Bacteroidetes|D_2__Bacteroidia|D_3__Bacteroidales|D_4__Muribaculaceae|__|__	0.0390731	0.020592	0.010954	0.0499578	0.0276071	0.0191343	0.0622128	0.0335945	0.0218994	0.0370205	0.0123666
D_0__Bacteria|D_1__Firmicutes|D_2__Clostridia|D_3__Clostridiales|__|__|__	0	0	0.00309077	0.00744137	0	0.000891696	0.00919162	0.00209718	0	0.00191781	0.00173502
D_0__Bacteria|D_1__Firmicutes|D_2__Clostridia|D_3__Clostridiales|D_4__Ruminococcaceae|D_5__Oscillibacter|D_6__Oscillibacter sp. 1-3	0	0.00099283	0.00872688	0.000844697	0.000672172	0	0	0.000633112	0.000411785	0.000205479	0.00372845
D_0__Bacteria|D_1__Firmicutes|D_2__Clostridia|D_3__Clostridiales|D_4__Ruminococcaceae|D_5__[Eubacterium] coprostanoligenes group|D_6__uncultured bacterium	0.0245273	0.0264387	0.00549975	0.0267487	0.0618398	0.0155675	0.0286392	0.0297563	0.0163965	0.00113014	0.0317103
D_0__Bacteria|D_1__Proteobacteria|D_2__Alphaproteobacteria|D_3__Rhodospirillales|D_4__uncultured|D_5__gut metagenome|D_6__gut metagenome	0	0.000478029	0	0	0	0.000817388	0.000145131	0.000316556	0	0.000376712	0.000738307
D_0__Bacteria|D_1__Firmicutes|D_2__Clostridia|D_3__Clostridiales|D_4__Lachnospiraceae|D_5__ASF356|D_6__uncultured bacterium	0.00240758	0	0	0.000643578	0	0	0.00145131	0	0.00202149	0.000308219	0.000184577
D_0__Bacteria|D_1__Firmicutes|D_2__Clostridia|D_3__Clostridiales|D_4__Lachnospiraceae|D_5__Lachnoclostridium|__	0	0.000772201	0.00377256	0.00317767	0.000768197	0.00256363	0.00140293	0.0018202	0.00164714	0.00253425	0.00380228
D_0__Bacteria|D_1__Firmicutes|D_2__Erysipelotrichia|D_3__Erysipelotrichales|D_4__Erysipelotrichaceae|D_5__Faecalitalea|D_6__unidentified	0	0	0	0	0.00192049	0.00055731	0	0.000237417	0	0.000479452	0.00276865
D_0__Bacteria|D_1__Firmicutes|D_2__Clostridia|D_3__Clostridiales|D_4__Ruminococcaceae|D_5__Ruminiclostridium 5|D_6__Ruminiclostridium sp. KB18	0	0	0	0.000201118	0	0	0.000338639	0	0	0	0
D_0__Bacteria|D_1__Bacteroidetes|D_2__Bacteroidia|D_3__Bacteroidales|D_4__Muribaculaceae|D_5__uncultured bacterium|D_6__uncultured bacterium	0.145559	0.0632101	0.0392255	0.0560718	0.0531496	0.0293888	0.0702917	0.0594334	0.0517725	0.0516438	0.0448522
D_0__Bacteria|D_1__Firmicutes|D_2__Bacilli|D_3__Lactobacillales|D_4__Streptococcaceae|D_5__Streptococcus|D_6__uncultured bacterium	0	0	0.00018181	0	0	0.00018577	0	0	0	0	0.000184577
D_0__Bacteria|D_1__Firmicutes|D_2__Clostridia|D_3__Clostridiales|D_4__Family XIII|D_5__Family XIII AD3011 group|D_6__uncultured Clostridiales bacterium	0	0	0	0	0.00187248	0.000780234	0.000338639	0.000553973	0	0	0.000516815
D_0__Bacteria|D_1__Firmicutes|D_2__Clostridia|D_3__Clostridiales|D_4__Clostridiales vadinBB60 group|D_5__uncultured bacterium|D_6__uncultured bacterium	0	0.00099283	0	0	0	0.000408694	0	0.000633112	0.00108561	0	0
D_0__Bacteria|D_1__Firmicutes|D_2__Clostridia|D_3__Clostridiales|D_4__Ruminococcaceae|D_5__Candidatus Soleaferrea|D_6__uncultured bacterium	0	0	0.000318167	0	0	0	0	0	0	0.000136986	0
D_0__Bacteria|D_1__Firmicutes|D_2__Clostridia|D_3__Clostridiales|D_4__Family XIII|D_5__Family XIII AD3011 group|__	0.00326027	0.00220629	0.00290896	0.0169342	0.00374496	0.00237786	0.00512796	0.00561887	0.00273275	0.0034589	0.00394994
D_0__Bacteria|D_1__Bacteroidetes|D_2__Bacteroidia|D_3__Bacteroidales|D_4__Bacteroidaceae|D_5__Bacteroides|D_6__Bacteroides acidifaciens JCM 10556	0.0025079	0.000808972	0.00159084	0	0.00163242	0	0	0	0	0	0.00380228
D_0__Bacteria|D_1__Firmicutes|D_2__Clostridia|D_3__Clostridiales|D_4__Ruminococcaceae|D_5__Ruminiclostridium|D_6__uncultured bacterium	0.0206149	0.0282405	0.00722694	0.000522907	0.00216055	0.0102917	0.018867	0.00850744	0.00789878	0.00530822	0.00653402
D_0__Bacteria|D_1__Verrucomicrobia|D_2__Verrucomicrobiae|D_3__Verrucomicrobiales|D_4__Akkermansiaceae|D_5__Akkermansia|D_6__uncultured bacterium	0.00300948	0.00426549	0.00259079	0.00812518	0.0031208	0.00122608	0.00212859	0.0019389	0.000823569	0.00678082	0.0043191
D_0__Bacteria|D_1__Firmicutes|D_2__Clostridia|D_3__Clostridiales|D_4__Lachnospiraceae|D_5__[Ruminococcus] torques group|__	0.0267342	0.0351535	0.0348166	0.141547	0.102074	0.0310607	0.0348798	0.0512821	0.0160222	0.0712329	0.092436
D_0__Bacteria|D_1__Firmicutes|D_2__Clostridia|D_3__Clostridiales|D_4__Ruminococcaceae|D_5__Ruminiclostridium 5|D_6__Clostridium sp. Culture Jar-17	0	0	0	0	0	0.000483002	0	0	0	0.000616438	0
D_0__Bacteria|D_1__Firmicutes|D_2__Clostridia|D_3__Clostridiales|D_4__Lachnospiraceae|D_5__uncultured|D_6__mouse gut metagenome	0.00180569	0.00470675	0.0195446	0.00486706	0.00105627	0.00178339	0.00715979	0.00542102	0.00194662	0.00291096	0.00583263
D_0__Bacteria|D_1__Firmicutes|D_2__Clostridia|D_3__Clostridiales|D_4__Lachnospiraceae|D_5__Blautia|__	0.000802528	0.000845744	0.00140903	0	0.00979451	0.000297232	0.000919162	0.00387781	0.00333171	0.000445205	0
D_0__Bacteria|D_1__Bacteroidetes|D_2__Bacteroidia|D_3__Bacteroidales|D_4__Prevotellaceae|D_5__Alloprevotella|D_6__uncultured Bacteroidales bacterium	0.0210162	0.0382791	0.0227717	0.0159286	0.0632802	0.0487089	0.0364278	0.0312203	0.0295362	0.0204795	0.0690317
D_0__Bacteria|D_1__Firmicutes|D_2__Clostridia|D_3__Clostridiales|D_4__Peptococcaceae|D_5__uncultured|D_6__uncultured bacterium	0	0.000183857	0.00145448	0	0.000336086	0.000148616	0.000774031	0	0	0	0.000701392
D_0__Bacteria|D_1__Firmicutes|D_2__Clostridia|D_3__Clostridiales|D_4__Ruminococcaceae|D_5__Oscillibacter|__	0.000601896	0.00172826	0.00318167	0.00128716	0	0	0.00696628	0	0	0	0
D_0__Bacteria|D_1__Bacteroidetes|D_2__Bacteroidia|D_3__Bacteroidales|D_4__Rikenellaceae|D_5__Alistipes|D_6__Faecalibacterium prausnitzii	0.00100316	0.0002574	0.000318167	0.000362013	0.000528135	0.000408694	0.000774031	0.000356125	0.000748699	0.000684932	0
D_0__Bacteria|D_1__Firmicutes|D_2__Clostridia|D_3__Clostridiales|D_4__Ruminococcaceae|D_5__Ruminococcaceae UCG-014|D_6__uncultured Ruminococcaceae bacterium	0	0	0	0	0.00595352	0	0.00304775	0.000395695	0	0	0.000885968
D_0__Bacteria|D_1__Firmicutes|D_2__Clostridia|D_3__Clostridiales|D_4__Ruminococcaceae|D_5__Ruminiclostridium 9|D_6__Clostridiales bacterium CIEAF 026	0.000902844	0	0	0.000321789	0	0	0	0.000672681	0	0.000410959	0
D_0__Bacteria|D_1__Firmicutes|D_2__Bacilli|D_3__Lactobacillales|D_4__Lactobacillaceae|D_5__Lactobacillus|__	0.00160506	0.00768524	0.00209081	0.0152045	0.00206453	0.00156047	0.00164482	0.0155112	0.00430502	0.00315068	0.000996715
D_0__Bacteria|D_1__Firmicutes|D_2__Bacilli|D_3__Lactobacillales|D_4__Lactobacillaceae|D_5__Lactobacillus|D_6__Lactobacillus reuteri	0	0.0119507	0.000954502	0	0	0	0.000435393	0.0100506	0	0	0.000221492
D_0__Bacteria|D_1__Actinobacteria|D_2__Actinobacteria|D_3__Corynebacteriales|D_4__Mycobacteriaceae|D_5__Mycobacterium|D_6__uncultured bacterium	0	0	0	0	0	0	0	0	0	0	0
D_0__Bacteria|D_1__Actinobacteria|D_2__Coriobacteriia|D_3__Coriobacteriales|D_4__Eggerthellaceae|D_5__Parvibacter|D_6__uncultured bacterium	0	0	0	0	0	0	0	0	0	0	0
D_0__Bacteria|D_1__Bacteroidetes|D_2__Bacteroidia|D_3__Bacteroidales|D_4__Bacteroidaceae|D_5__Bacteroides|D_6__Bacteroides sp. HPS0048	0	0	0	0	0	0	0	0	0	0	0
D_0__Bacteria|D_1__Bacteroidetes|D_2__Bacteroidia|D_3__Bacteroidales|D_4__Prevotellaceae|D_5__Prevotellaceae Ga6A1 group|D_6__uncultured bacterium	0	0	0	0	0	0	0	0	0	0	0
D_0__Bacteria|D_1__Cyanobacteria|D_2__Melainabacteria|D_3__Gastranaerophilales|__|__|__	0	0	0	0	0	0	0	0	0	0	0
D_0__Bacteria|D_1__Firmicutes|D_2__Bacilli|D_3__Bacillales|D_4__Staphylococcaceae|D_5__Jeotgalicoccus|D_6__uncultured bacterium	0	0	0	0	0	0	0	0	0	0	0
D_0__Bacteria|D_1__Firmicutes|D_2__Bacilli|D_3__Bacillales|D_4__Staphylococcaceae|D_5__Staphylococcus|D_6__Staphylococcus arlettae	0	0	0	0	0	0	0	0	0	0	0
D_0__Bacteria|D_1__Firmicutes|D_2__Bacilli|D_3__Bacillales|D_4__Staphylococcaceae|D_5__Staphylococcus|D_6__uncultured bacterium	0	0	0	0	0	0	0	0	0	0	0
D_0__Bacteria|D_1__Firmicutes|D_2__Bacilli|D_3__Lactobacillales|D_4__Enterococcaceae|D_5__Enterococcus|__	0	0	0	0	0	0	0	0	0	0	0
D_0__Bacteria|D_1__Firmicutes|D_2__Bacilli|D_3__Lactobacillales|D_4__Lactobacillaceae|D_5__Lactobacillus|D_6__Lactobacillus johnsonii	0	0	0	0	0	0	0	0	0	0	0
D_0__Bacteria|D_1__Firmicutes|D_2__Bacilli|D_3__Lactobacillales|D_4__Streptococcaceae|D_5__Streptococcus|D_6__uncultured Streptococcus sp.	0	0	0	0	0	0	0	0	0	0	0
D_0__Bacteria|D_1__Firmicutes|D_2__Clostridia|D_3__Clostridiales|D_4__Christensenellaceae|D_5__Christensenellaceae R-7 group|D_6__uncultured Christensenellaceae bacterium	0	0	0	0	0	0	0	0	0	0	0
D_0__Bacteria|D_1__Firmicutes|D_2__Clostridia|D_3__Clostridiales|D_4__Clostridiales vadinBB60 group|D_5__uncultured Clostridiales bacterium|D_6__uncultured Clostridiales bacterium	0	0	0	0	0	0	0	0	0	0	0
D_0__Bacteria|D_1__Firmicutes|D_2__Clostridia|D_3__Clostridiales|D_4__Eubacteriaceae|D_5__Anaerofustis|D_6__Anaerofustis sp. Marseille-P2441	0	0	0	0	0	0	0	0	0	0	0
D_0__Bacteria|D_1__Firmicutes|D_2__Clostridia|D_3__Clostridiales|D_4__Family XIII|D_5__Family XIII AD3011 group|D_6__uncultured bacterium	0	0	0	0	0	0	0	0	0	0	0
D_0__Bacteria|D_1__Firmicutes|D_2__Clostridia|D_3__Clostridiales|D_4__Lachnospiraceae|D_5__ASF356|D_6__uncultured Clostridiales bacterium	0	0	0	0	0	0	0	0	0	0	0
D_0__Bacteria|D_1__Firmicutes|D_2__Clostridia|D_3__Clostridiales|D_4__Lachnospiraceae|D_5__ASF356|__	0	0	0	0	0	0	0	0	0	0	0
D_0__Bacteria|D_1__Firmicutes|D_2__Clostridia|D_3__Clostridiales|D_4__Lachnospiraceae|D_5__Lachnospiraceae NK4A136 group|D_6__Clostridiales bacterium CIEAF 020	0	0	0	0	0	0	0	0	0	0	0
D_0__Bacteria|D_1__Firmicutes|D_2__Clostridia|D_3__Clostridiales|D_4__Lachnospiraceae|D_5__Lachnospiraceae NK4A136 group|D_6__Clostridium sp. Clone-16	0	0	0	0	0	0	0	0	0	0	0
D_0__Bacteria|D_1__Firmicutes|D_2__Clostridia|D_3__Clostridiales|D_4__Lachnospiraceae|D_5__Lachnospiraceae NK4A136 group|D_6__uncultured Clostridiales bacterium	0	0	0	0	0	0	0	0	0	0	0
D_0__Bacteria|D_1__Firmicutes|D_2__Clostridia|D_3__Clostridiales|D_4__Lachnospiraceae|D_5__Lachnospiraceae NK4A136 group|D_6__unidentified	0	0	0	0	0	0	0	0	0	0	0
D_0__Bacteria|D_1__Firmicutes|D_2__Clostridia|D_3__Clostridiales|D_4__Lachnospiraceae|D_5__Lachnospiraceae NK4A136 group|__	0	0	0	0	0	0	0	0	0	0	0
D_0__Bacteria|D_1__Firmicutes|D_2__Clostridia|D_3__Clostridiales|D_4__Lachnospiraceae|D_5__Lachnospiraceae UCG-001|D_6__uncultured Clostridiales bacterium	0	0	0	0	0	0	0	0	0	0	0
D_0__Bacteria|D_1__Firmicutes|D_2__Clostridia|D_3__Clostridiales|D_4__Lachnospiraceae|D_5__Marvinbryantia|D_6__Clostridiales bacterium CIEAF 012	0	0	0	0	0	0	0	0	0	0	0
D_0__Bacteria|D_1__Firmicutes|D_2__Clostridia|D_3__Clostridiales|D_4__Lachnospiraceae|D_5__Roseburia|D_6__Clostridium sp. Clone-44	0	0	0	0	0	0	0	0	0	0	0
D_0__Bacteria|D_1__Firmicutes|D_2__Clostridia|D_3__Clostridiales|D_4__Lachnospiraceae|D_5__Roseburia|D_6__mouse gut metagenome	0	0	0	0	0	0	0	0	0	0	0
D_0__Bacteria|D_1__Firmicutes|D_2__Clostridia|D_3__Clostridiales|D_4__Lachnospiraceae|D_5__uncultured|D_6__Clostridium sp. Culture Jar-56	0	0	0	0	0	0	0	0	0	0	0
D_0__Bacteria|D_1__Firmicutes|D_2__Clostridia|D_3__Clostridiales|D_4__Lachnospiraceae|D_5__uncultured|D_6__Clostridium sp. Culture-54	0	0	0	0	0	0	0	0	0	0	0
D_0__Bacteria|D_1__Firmicutes|D_2__Clostridia|D_3__Clostridiales|D_4__Ruminococcaceae|D_5__Ruminiclostridium 6|D_6__uncultured bacterium	0	0	0	0	0	0	0	0	0	0	0
D_0__Bacteria|D_1__Firmicutes|D_2__Clostridia|D_3__Clostridiales|D_4__Ruminococcaceae|D_5__Ruminococcaceae UCG-014|__	0	0	0	0	0	0	0	0	0	0	0
D_0__Bacteria|D_1__Firmicutes|D_2__Clostridia|D_3__Clostridiales|D_4__Ruminococcaceae|D_5__Ruminococcus 1|D_6__uncultured Clostridiales bacterium	0	0	0	0	0	0	0	0	0	0	0
D_0__Bacteria|D_1__Firmicutes|D_2__Clostridia|D_3__Clostridiales|D_4__Ruminococcaceae|D_5__Ruminococcus 1|D_6__uncultured bacterium	0	0	0	0	0	0	0	0	0	0	0
D_0__Bacteria|D_1__Firmicutes|D_2__Clostridia|D_3__Clostridiales|D_4__Ruminococcaceae|D_5__[Eubacterium] coprostanoligenes group|D_6__gut metagenome	0	0	0	0	0	0	0	0	0	0	0
D_0__Bacteria|D_1__Patescibacteria|D_2__Saccharimonadia|D_3__Saccharimonadales|D_4__Saccharimonadaceae|D_5__Candidatus Saccharimonas|D_6__uncultured bacterium	0	0	0	0	0	0	0	0	0	0	0
D_0__Bacteria|D_1__Proteobacteria|D_2__Gammaproteobacteria|D_3__Betaproteobacteriales|D_4__Burkholderiaceae|D_5__Parasutterella|D_6__uncultured bacterium	0	0	0	0	0	0	0	0	0	0	0
D_0__Bacteria|D_1__Tenericutes|D_2__Mollicutes|D_3__Mollicutes RF39|D_4__uncultured bacterium|D_5__uncultured bacterium|D_6__uncultured bacterium	0	0	0	0	0	0	0	0	0	0	0
