# Supplementary material for: Natto consumption suppresses atherosclerotic plaque progression in LDL receptor-deficient mice transplanted with iRFP-expressing hematopoietic cells
Source: Sci Rep. 2023 Dec 18;13:22469. doi: 10.1038/s41598-023-48562-y (PMC10728071; doi:10.1038/s41598-023-48562-y)
Supplement: Supplementary file 2 — Supplementary Tables. [file 41598_2023_48562_MOESM2_ESM.zip › Supplementary table 3_Lefse.xlsx]

## Sheet: hmp_small_aerobiosis
Supplemental Table 3: Data used for Lefse analysis
This table contains the data used for Lefse analysis. Each column represents the microbial abundance in different groups at 5 weeks.
	HCD						Normal
D_0__Bacteria|D_1__Firmicutes|D_2__Clostridia|D_3__Clostridiales|D_4__Clostridiaceae 1|D_5__Clostridium sensu stricto 1|D_6__uncultured bacterium	0.00459193	0.016938	0.0030424	0.00292979	0.00654506	0.00817654	0.000580495	0	0	0
D_0__Bacteria|D_1__Bacteroidetes|D_2__Bacteroidia|D_3__Bacteroidales|D_4__Rikenellaceae|D_5__Rikenella|__	0.000244903	0	0	0	0	0	0.00164474	0.00788573	0.000689723	0.000821955
D_0__Bacteria|D_1__Bacteroidetes|D_2__Bacteroidia|D_3__Bacteroidales|D_4__Rikenellaceae|D_5__Alistipes|D_6__Alistipes sp. Marseille-P2431	0	0.000606735	0.0003803	0	0.000154913	0.000568254	0.00188661	0.000743937	0.000591191	0
D_0__Bacteria|D_1__Bacteroidetes|D_2__Bacteroidia|D_3__Bacteroidales|D_4__Muribaculaceae|D_5__uncultured Bacteroidales bacterium|D_6__uncultured Bacteroidales bacterium	0.00257148	0.00348872	0.00494391	0.00988804	0	0.00334638	0.045327	0.00892724	0.0301015	0.0085392
D_0__Bacteria|D_1__Bacteroidetes|D_2__Bacteroidia|D_3__Bacteroidales|D_4__Bacteroidaceae|D_5__Bacteroides|D_6__Bacteroides caecimuris	0	0	0	0.000418541	0	0	0	0.000148787	0	0
D_0__Bacteria|D_1__Firmicutes|D_2__Clostridia|D_3__Clostridiales|D_4__Peptostreptococcaceae|D_5__Romboutsia|D_6__uncultured bacterium	0.00893896	0.0224492	0.00278887	0.00251125	0.00631269	0.00994444	0.000532121	0	0.00408907	0
D_0__Bacteria|D_1__Firmicutes|D_2__Bacilli|D_3__Bacillales|D_4__Bacillaceae|D_5__Bacillus|__	0	0	0	0	0	0	0.0036281	0.0103655	0.0117746	0.00926983
D_0__Bacteria|D_1__Firmicutes|D_2__Clostridia|D_3__Clostridiales|D_4__Ruminococcaceae|D_5__Harryflintia|D_6__uncultured bacterium	0.000122451	0.000202245	0.000253534	0	0.000154913	0.000284127	0.000290248	0.00272777	0.00024633	0.000273985
D_0__Bacteria|D_1__Firmicutes|D_2__Clostridia|D_3__Clostridiales|D_4__Lachnospiraceae|__|__	0.133595	0.0889372	0.158205	0.107251	0.224004	0.111251	0.0542763	0.0617964	0.0976944	0.100872
D_0__Bacteria|D_1__Bacteroidetes|D_2__Bacteroidia|D_3__Bacteroidales|D_4__Rikenellaceae|D_5__Alistipes|D_6__gut metagenome	0	0.000758418	0	0	0	0.000441975	0	0	0	0
D_0__Bacteria|D_1__Firmicutes|D_2__Clostridia|D_3__Clostridiales|D_4__Ruminococcaceae|D_5__Ruminiclostridium 9|__	0.000918386	0.0056123	0.00120428	0.00230198	0.000658379	0.00542998	0.00982005	0.00148787	0.00182284	0.00593634
D_0__Bacteria|D_1__Bacteroidetes|D_2__Bacteroidia|D_3__Bacteroidales|D_4__Marinifilaceae|D_5__Odoribacter|D_6__uncultured bacterium	0.000122451	0.00111235	0.000443684	0.000156953	0.000464738	0.000378836	0.00241873	0.00277736	0.000886787	0.000776291
D_0__Bacteria|D_1__Firmicutes|D_2__Clostridia|D_3__Clostridiales|D_4__Lachnospiraceae|D_5__Roseburia|D_6__uncultured Clostridiales bacterium	0.00110206	0.00465163	0.000887368	0	0.000464738	0.000599823	0.00270898	0.0150771	0.00423687	0.011553
D_0__Bacteria|D_1__Bacteroidetes|D_2__Bacteroidia|D_3__Bacteroidales|D_4__Rikenellaceae|D_5__Alistipes|D_6__Alistipes sp. N15.MGS-157	0	0.000859541	0.0195221	0.0132364	0.00166531	0.00937618	0.00237036	0.00302534	0.00369495	0.00182657
D_0__Bacteria|D_1__Bacteroidetes|D_2__Bacteroidia|D_3__Bacteroidales|D_4__Rikenellaceae|D_5__Alistipes|D_6__Alistipes finegoldii	0	0.00176964	0.0234519	0.0163754	0.00185895	0.0109547	0.00203173	0.00371968	0.00428614	0.00136993
D_0__Bacteria|D_1__Firmicutes|D_2__Clostridia|D_3__Clostridiales|D_4__Christensenellaceae|D_5__Christensenellaceae R-7 group|D_6__uncultured bacterium	0	0	0	0.000366224	0	0.000378836	0	0.000396766	0.00024633	0
D_0__Bacteria|D_1__Firmicutes|D_2__Erysipelotrichia|D_3__Erysipelotrichales|D_4__Erysipelotrichaceae|D_5__Turicibacter|D_6__Turicibacter sp. LA61	0	0	0	0.00193575	0	0	0.00232198	0.00133909	0.00152724	0.000913284
D_0__Bacteria|D_1__Firmicutes|D_2__Clostridia|D_3__Clostridiales|D_4__Ruminococcaceae|D_5__uncultured|D_6__unidentified	0	0.00116291	0	0.00130794	0	0.000410405	0.00512771	0.00104151	0	0.00712361
D_0__Bacteria|D_1__Firmicutes|D_2__Clostridia|D_3__Clostridiales|D_4__Ruminococcaceae|D_5__Ruminiclostridium 5|D_6__Clostridium sp. Culture Jar-13	0	0	0	0	0	0	0.00357972	0.00624907	0	0
D_0__Bacteria|D_1__Firmicutes|D_2__Clostridia|D_3__Clostridiales|D_4__Ruminococcaceae|D_5__Ruminiclostridium 5|__	0.00159187	0.00333704	0.0011409	0.00298211	0.00650633	0.00325167	0.00178986	0.00133909	0.0043354	0.0024202
D_0__Bacteria|D_1__Bacteroidetes|D_2__Bacteroidia|D_3__Bacteroidales|D_4__Bacteroidaceae|D_5__Bacteroides|D_6__uncultured Bacteroidales bacterium	0.0226535	0.0110223	0.0407555	0.0195668	0.000503466	0.013133	0.00672407	0.0082825	0.01074	0.00324216
D_0__Bacteria|__|__|__|__|__|__	0	0	0	0	0	0	0	0	0.000147798	0.000228321
D_0__Bacteria|D_1__Firmicutes|D_2__Clostridia|D_3__Clostridiales|D_4__Ruminococcaceae|D_5__uncultured|__	0.000673483	0	0.000950751	0.0008894	0.000154913	0.00113651	0.010594	0.000247979	0.000394128	0.00210055
D_0__Bacteria|D_1__Firmicutes|D_2__Clostridia|D_3__Clostridiales|D_4__Lachnospiraceae|D_5__uncultured|D_6__Clostridium sp. Culture-27	0	0	0	0	0	0	0	0.000793533	0	0.000593634
D_0__Bacteria|D_1__Proteobacteria|D_2__Deltaproteobacteria|D_3__Desulfovibrionales|D_4__Desulfovibrionaceae|D_5__Desulfovibrio|D_6__uncultured delta proteobacterium	0	0.000303367	0	0	0.000271097	0.00214674	0.00604683	0.00094232	0.000443393	0.00054797
D_0__Bacteria|D_1__Firmicutes|D_2__Clostridia|D_3__Clostridiales|D_4__Ruminococcaceae|D_5__Butyricicoccus|D_6__uncultured bacterium	0	0	0	0	0	0	0.000677245	0	0.000443393	0.000776291
D_0__Bacteria|D_1__Firmicutes|D_2__Clostridia|D_3__Clostridiales|D_4__Family XIII|__|__	0.00293884	0.00232582	0.00392977	0.00162185	0.000968204	0.00552469	0.000870743	0.00109111	0.00320229	0
D_0__Bacteria|D_1__Bacteroidetes|D_2__Bacteroidia|D_3__Bacteroidales|D_4__Muribaculaceae|D_5__mouse gut metagenome|D_6__mouse gut metagenome	0.001898	0	0.000950751	0.0017788	0.000116185	0.000568254	0.0060952	0.00287656	0.00261109	0.0019179
D_0__Bacteria|D_1__Bacteroidetes|D_2__Bacteroidia|D_3__Bacteroidales|D_4__Tannerellaceae|D_5__Parabacteroides|D_6__uncultured Bacteroidales bacterium	0	0	0	0	0	0	0.000725619	0	0.000886787	0.000456642
D_0__Bacteria|D_1__Firmicutes|D_2__Clostridia|D_3__Clostridiales|D_4__Ruminococcaceae|D_5__UBA1819|D_6__uncultured bacterium	0	0.000859541	0.00247195	0.00240661	0.000348554	0.00227301	0.000919118	0.00203343	0.00270963	0.00205489
D_0__Bacteria|D_1__Firmicutes|D_2__Clostridia|D_3__Clostridiales|D_4__Ruminococcaceae|D_5__Ruminiclostridium 9|D_6__unidentified	0	0	0	0	0	0	0.0169795	0.002331	0.00803035	0.000821955
D_0__Bacteria|D_1__Bacteroidetes|D_2__Bacteroidia|D_3__Bacteroidales|D_4__Prevotellaceae|D_5__Prevotellaceae UCG-001|D_6__uncultured bacterium	0	0	0	0	0	0	0	0	0	0
D_0__Bacteria|D_1__Bacteroidetes|D_2__Bacteroidia|D_3__Bacteroidales|D_4__Rikenellaceae|D_5__Rikenellaceae RC9 gut group|D_6__uncultured bacterium	0	0.000606735	0	0.000627812	0	0	0	0	0	0
D_0__Bacteria|D_1__Firmicutes|D_2__Clostridia|D_3__Clostridiales|D_4__Ruminococcaceae|D_5__uncultured|D_6__Gorbachella massiliensis	0.00838793	0.0105673	0.0149585	0.008894	0.00205259	0.0143642	0.000435372	0	0.000689723	0.000456642
D_0__Bacteria|D_1__Firmicutes|D_2__Clostridia|D_3__Clostridiales|D_4__Lachnospiraceae|D_5__Eisenbergiella|D_6__Clostridium sp. KLE 1755	0	0	0	0	0	0	0.000580495	0	0	0
D_0__Bacteria|D_1__Actinobacteria|D_2__Coriobacteriia|D_3__Coriobacteriales|D_4__Atopobiaceae|D_5__Coriobacteriaceae UCG-002|D_6__uncultured bacterium	0.014388	0.00419658	0.000253534	0.00298211	0.00360172	0.00366208	0	0	0	0.000502306
D_0__Bacteria|D_1__Firmicutes|D_2__Clostridia|D_3__Clostridiales|D_4__Ruminococcaceae|D_5__Ruminiclostridium 9|D_6__uncultured Clostridiales bacterium	0	0	0	0	0	0.00091552	0	0	0	0
D_0__Bacteria|D_1__Firmicutes|D_2__Clostridia|D_3__Clostridiales|D_4__Lachnospiraceae|D_5__Lachnospiraceae NK4A136 group|D_6__Lachnospiraceae bacterium COE1	0	0	0	0.00130794	0	0	0	0	0.00024633	0.000410978
D_0__Bacteria|D_1__Epsilonbacteraeota|D_2__Campylobacteria|D_3__Campylobacterales|D_4__Helicobacteraceae|D_5__Helicobacter|__	0.0689402	0.189048	0.0519744	0.0709428	0.0118508	0.172055	0.292715	0.0468184	0.0181791	0.0366683
D_0__Bacteria|D_1__Firmicutes|D_2__Clostridia|D_3__Clostridiales|D_4__Ruminococcaceae|D_5__Ruminococcaceae NK4A214 group|D_6__uncultured bacterium	0	0.000606735	0	0.00261588	0	0.000410405	0.000193498	0	0.000591191	0.000913284
D_0__Bacteria|D_1__Firmicutes|D_2__Clostridia|D_3__Clostridiales|D_4__Ruminococcaceae|D_5__uncultured|D_6__Clostridiales bacterium CIEAF 013	0	0.00793811	0.00443684	0.000784765	0	0.000757671	0	0.0011903	0	0.00374446
D_0__Bacteria|D_1__Actinobacteria|D_2__Coriobacteriia|D_3__Coriobacteriales|D_4__Eggerthellaceae|D_5__Enterorhabdus|D_6__uncultured bacterium	0	0	0.000570451	0.0076907	0.00468611	0.00590352	0	0.000297575	0.00817815	0.00826522
D_0__Bacteria|D_1__Firmicutes|D_2__Clostridia|D_3__Clostridiales|D_4__Lachnospiraceae|D_5__Lachnospiraceae UCG-010|D_6__uncultured bacterium	0	0	0	0	0	0	0	0.000198383	0	0
D_0__Bacteria|D_1__Firmicutes|D_2__Clostridia|D_3__Clostridiales|D_4__Ruminococcaceae|D_5__Ruminococcus 1|__	0	0	0	0.00104635	0	0	0	0	0	0
D_0__Bacteria|D_1__Firmicutes|D_2__Clostridia|D_3__Clostridiales|D_4__Lachnospiraceae|D_5__Lachnoclostridium|D_6__Clostridium fusiformis	0.00134697	0	0.00126767	0	0	0	0.00251548	0.0011407	0	0
D_0__Bacteria|D_1__Proteobacteria|D_2__Deltaproteobacteria|D_3__Desulfovibrionales|D_4__Desulfovibrionaceae|D_5__Bilophila|D_6__uncultured bacterium	0.0519194	0.03423	0.0685175	0.0208748	0.0108052	0.0558151	0.0565499	0.0577295	0.0450783	0.0573999
D_0__Bacteria|D_1__Firmicutes|D_2__Clostridia|D_3__Clostridiales|D_4__Ruminococcaceae|D_5__Anaerotruncus|D_6__unidentified	0.00251026	0.00121347	0.0015212	0.00371455	0.0120832	0	0	0.00223181	0.00285742	0.00607334
D_0__Bacteria|D_1__Proteobacteria|D_2__Deltaproteobacteria|D_3__Desulfovibrionales|D_4__Desulfovibrionaceae|D_5__Desulfovibrio|D_6__uncultured bacterium	0.0109594	0.00819092	0.0144514	0.00193575	0.0339259	0.0157533	0.00832043	0.00272777	0.0150754	0.0115074
D_0__Bacteria|D_1__Bacteroidetes|D_2__Bacteroidia|D_3__Bacteroidales|D_4__Rikenellaceae|D_5__Alistipes|D_6__uncultured bacterium	0.0299394	0.0167358	0.0132471	0.0182589	0.00294334	0.00599823	0.0142705	0.00743937	0.00423687	0.000639299
D_0__Bacteria|D_1__Firmicutes|D_2__Erysipelotrichia|D_3__Erysipelotrichales|D_4__Erysipelotrichaceae|D_5__uncultured|D_6__uncultured bacterium	0.00336742	0.0040449	0.000633834	0.00188344	0.00801673	0.000410405	0	0.000495958	0.000443393	0.00164391
D_0__Bacteria|D_1__Bacteroidetes|D_2__Bacteroidia|D_3__Bacteroidales|D_4__Tannerellaceae|D_5__Parabacteroides|D_6__Parabacteroides goldsteinii CL02T12C30	0.00195922	0.00106179	0.00126767	0.000732447	0.00375663	0.00217831	0.00120937	0.000347171	0.00118238	0.000182657
D_0__Bacteria|D_1__Firmicutes|D_2__Clostridia|D_3__Clostridiales|D_4__Lachnospiraceae|D_5__Acetatifactor|D_6__uncultured bacterium	0	0.0031348	0.00760601	0.00899864	0	0	0	0.000247979	0.000443393	0.000593634
D_0__Bacteria|D_1__Firmicutes|D_2__Clostridia|D_3__Clostridiales|D_4__Ruminococcaceae|D_5__[Eubacterium] coprostanoligenes group|__	0	0	0	0	0	0	0	0	0	0
D_0__Bacteria|D_1__Firmicutes|D_2__Clostridia|D_3__Clostridiales|D_4__Lachnospiraceae|D_5__Marvinbryantia|D_6__uncultured bacterium	0	0.000202245	0.00354947	0.00340065	0	9.47089e-05	0	0.000843129	0	0
D_0__Bacteria|D_1__Firmicutes|D_2__Clostridia|D_3__Clostridiales|D_4__Family XIII|D_5__[Eubacterium] brachy group|D_6__uncultured bacterium	0	0	0	0	0.00917858	0.00337795	0	0	0	0
D_0__Bacteria|D_1__Bacteroidetes|D_2__Bacteroidia|D_3__Bacteroidales|D_4__Muribaculaceae|D_5__uncultured Barnesiella sp.|D_6__uncultured Barnesiella sp.	0.00385722	0.00176964	0.00126767	0	0.00379536	0.00842909	0.00125774	0.00565392	0.00655237	0.00219188
D_0__Bacteria|D_1__Firmicutes|D_2__Clostridia|D_3__Clostridiales|D_4__Ruminococcaceae|D_5__Intestinimonas|D_6__uncultured bacterium	0	0.00207301	0	0	0	0	0	0.00188464	0.00108385	0.00301384
D_0__Bacteria|D_1__Firmicutes|D_2__Clostridia|D_3__Clostridiales|D_4__Lachnospiraceae|D_5__A2|D_6__uncultured bacterium	0	0	0.000253534	0	0	0	0.000919118	0.0035213	0.00300522	0.00319649
D_0__Bacteria|D_1__Firmicutes|D_2__Clostridia|D_3__Clostridiales|D_4__Ruminococcaceae|__|__	0.000551032	0.00682577	0.00019015	0.00737679	0.000232369	0.00745044	0.00653057	0.00580271	0.00482806	0.00652998
D_0__Bacteria|D_1__Firmicutes|D_2__Clostridia|D_3__Clostridiales|D_4__Lachnospiraceae|D_5__Lachnospiraceae UCG-006|__	0.00685728	0.0115785	0.0213602	0.00439468	0.00243987	0.0110494	0.00309598	0.00386847	0.0151739	0.0146582
D_0__Bacteria|D_1__Firmicutes|D_2__Clostridia|D_3__Clostridiales|D_4__Lachnospiraceae|D_5__Acetatifactor|__	0	0	0	0	0	0	0	0	0	0
D_0__Bacteria|D_1__Firmicutes|D_2__Clostridia|D_3__Clostridiales|D_4__Ruminococcaceae|D_5__Ruminococcaceae UCG-009|D_6__unidentified	0	0.00106179	0	0.000261588	0	9.47089e-05	0	0.000198383	0	0.000365313
D_0__Bacteria|D_1__Firmicutes|D_2__Clostridia|D_3__Clostridiales|D_4__Lachnospiraceae|D_5__Lachnoclostridium|D_6__Clostridium sp. cTPY-12	0.000367354	0	0	0.000366224	0.000774563	0.00161005	0.00406347	0.000396766	0.000394128	0
D_0__Bacteria|D_1__Firmicutes|D_2__Bacilli|D_3__Lactobacillales|D_4__Streptococcaceae|D_5__Streptococcus|D_6__Streptococcus equinus	0.000244903	0.000252806	0	0.000104635	0	0.000157848	0	0	0.000295596	0
D_0__Bacteria|D_1__Firmicutes|D_2__Clostridia|D_3__Clostridiales|D_4__Ruminococcaceae|D_5__Ruminiclostridium 9|D_6__uncultured bacterium	0.00446948	0.0238143	0.0136274	0.0155907	0.00193641	0.0153113	0.0173181	0.0118534	0.0214799	0.0224211
D_0__Bacteria|D_1__Actinobacteria|D_2__Actinobacteria|D_3__Corynebacteriales|D_4__Corynebacteriaceae|D_5__Corynebacterium|D_6__unidentified	0.000244903	0	0	0	0	0	0	0	0	0
D_0__Bacteria|D_1__Firmicutes|D_2__Clostridia|D_3__Clostridiales|D_4__Lachnospiraceae|D_5__Lachnospiraceae UCG-006|D_6__Clostridium sp. ASF502	0	0.00505612	0.00798631	0.00125562	0	0.00539841	0	0.0023806	0.00753769	0.0078999
D_0__Bacteria|D_1__Bacteroidetes|D_2__Bacteroidia|D_3__Bacteroidales|D_4__Rikenellaceae|D_5__Alistipes|D_6__uncultured Bacteroidales bacterium	0	0	0	0.00146489	0	0	0	0.000198383	0.000492659	0
D_0__Bacteria|D_1__Firmicutes|D_2__Clostridia|D_3__Clostridiales|D_4__Christensenellaceae|D_5__Christensenellaceae R-7 group|__	0.000918386	0.000455051	0	0	0	0.000126279	0	0	0	0
D_0__Bacteria|D_1__Firmicutes|D_2__Clostridia|D_3__Clostridiales|D_4__Ruminococcaceae|D_5__Candidatus Soleaferrea|D_6__Bittarella massiliensis	0.00116329	0.00080898	0	0.000470859	0.000232369	0.000599823	0.000435372	0.0011407	0.00108385	0
D_0__Bacteria|D_1__Firmicutes|D_2__Clostridia|D_3__Clostridiales|D_4__Lachnospiraceae|D_5__Tyzzerella|D_6__uncultured bacterium	0.00355109	0.00520781	0.0019015	0.0102543	0	0.00116808	0.00120937	0.00143828	0.00275889	0.00278552
D_0__Bacteria|D_1__Firmicutes|D_2__Clostridia|D_3__Clostridiales|D_4__Lachnospiraceae|D_5__GCA-900066575|D_6__uncultured bacterium	0.000306129	0.0018202	0.00469037	0.0125562	0	0.00138906	0.000773994	0.000644745	0.00182284	0.00159825
D_0__Bacteria|D_1__Firmicutes|D_2__Clostridia|D_3__Clostridiales|D_4__Ruminococcaceae|D_5__uncultured|D_6__uncultured bacterium	0.00244903	0.00712913	0.00665526	0.00402846	0.00085202	0.00296755	0.00319272	0.00376928	0.00399054	0.00397278
D_0__Bacteria|D_1__Firmicutes|D_2__Clostridia|D_3__Clostridiales|D_4__Ruminococcaceae|D_5__uncultured|D_6__metagenome	0	0	0	0	0	0	0	0	0	0
D_0__Bacteria|D_1__Firmicutes|D_2__Clostridia|D_3__Clostridiales|D_4__Ruminococcaceae|D_5__Ruminococcaceae UCG-004|D_6__uncultured bacterium	0	0.00530893	0.000633834	0.00627812	0	0	0	0	0.000344862	0
D_0__Bacteria|D_1__Firmicutes|D_2__Clostridia|D_3__Clostridiales|D_4__Ruminococcaceae|D_5__Ruminococcaceae UCG-009|D_6__uncultured bacterium	0	0	0	0	0	0	0	0	0	0
D_0__Bacteria|D_1__Firmicutes|D_2__Erysipelotrichia|D_3__Erysipelotrichales|D_4__Erysipelotrichaceae|D_5__uncultured bacterium|D_6__uncultured bacterium	0.00361232	0.00227526	0.000570451	0.00287747	0.00147167	0.000284127	9.67492e-05	0.000495958	0.00221697	0.000958948
D_0__Bacteria|D_1__Firmicutes|D_2__Clostridia|D_3__Clostridiales|D_4__Ruminococcaceae|D_5__Ruminococcaceae UCG-004|__	0	0	0	0	0	0	0	0	0	0
D_0__Bacteria|D_1__Deferribacteres|D_2__Deferribacteres|D_3__Deferribacterales|D_4__Deferribacteraceae|D_5__Mucispirillum|D_6__Mucispirillum schaedleri ASF457	0.000244903	0	0.00126767	0.0008894	0	0.000220987	0.000241873	0	0	0.000273985
D_0__Bacteria|D_1__Bacteroidetes|D_2__Bacteroidia|D_3__Bacteroidales|D_4__Prevotellaceae|D_5__Prevotellaceae UCG-001|D_6__uncultured Bacteroidales bacterium	0	0	0	0.00193575	0	0	0	0	0	0
D_0__Bacteria|D_1__Firmicutes|D_2__Clostridia|D_3__Clostridiales|D_4__Ruminococcaceae|D_5__Anaerotruncus|__	0	0	0.00019015	0	0.00367918	0	0	0	0.00024633	0.00397278
D_0__Bacteria|D_1__Firmicutes|D_2__Clostridia|D_3__Clostridiales|D_4__Lachnospiraceae|D_5__Lachnospiraceae NK4A136 group|D_6__uncultured bacterium	0.0120615	0.0192638	0.0570451	0.0157476	0.00418264	0.00833439	0.00822368	0.00644745	0.00783328	0.00315083
D_0__Bacteria|D_1__Firmicutes|D_2__Bacilli|D_3__Bacillales|D_4__Family XI|D_5__Gemella|D_6__Gemella palaticanis	0	0	0	0	0	0	0	0	0	0
D_0__Bacteria|D_1__Cyanobacteria|D_2__Melainabacteria|D_3__Gastranaerophilales|D_4__uncultured bacterium|D_5__uncultured bacterium|D_6__uncultured bacterium	0	0	0	0	0.000464738	0.000347266	0.000435372	0.00094232	0	0.000182657
D_0__Bacteria|D_1__Firmicutes|D_2__Clostridia|D_3__Clostridiales|D_4__Ruminococcaceae|D_5__Oscillibacter|D_6__unidentified	0	0.0031348	0.00164797	0.00204039	0.000619651	0	0.00411184	0.00396766	0.00428614	0.00849354
D_0__Bacteria|D_1__Firmicutes|D_2__Clostridia|D_3__Clostridiales|D_4__Lachnospiraceae|D_5__Lachnospiraceae FCS020 group|D_6__uncultured bacterium	0	0.000606735	0.000443684	0.000994036	0	0.000473545	0	0.00173585	0.00167504	0.00132426
D_0__Bacteria|D_1__Actinobacteria|D_2__Coriobacteriia|D_3__Coriobacteriales|D_4__Atopobiaceae|__|__	0.000673483	0.00080898	0	0	0.0037179	0.00110494	0	0	0	0
D_0__Bacteria|D_1__Actinobacteria|D_2__Coriobacteriia|D_3__Coriobacteriales|D_4__Eggerthellaceae|D_5__Gordonibacter|D_6__uncultured bacterium	0.0105308	0.0104156	0.00107752	0.00068013	0.00255606	0.002494	0.00203173	0.00535635	0.000985319	0.0011416
D_0__Bacteria|D_1__Bacteroidetes|D_2__Bacteroidia|D_3__Bacteroidales|D_4__Muribaculaceae|D_5__Muribaculum|D_6__uncultured bacterium	0	0	0	0.000627812	0	0	0	0	0	0
D_0__Bacteria|D_1__Firmicutes|D_2__Clostridia|D_3__Clostridiales|D_4__Lachnospiraceae|D_5__A2|D_6__Lachnospiraceae bacterium A2	0	0	0	0	0	0	0	0	0	0
D_0__Bacteria|D_1__Firmicutes|D_2__Clostridia|D_3__Clostridiales|D_4__Lachnospiraceae|D_5__Blautia|D_6__Lachnospiraceae bacterium 28-4	0	0	0	0	0	0	0	0	0.000295596	0
D_0__Bacteria|D_1__Firmicutes|D_2__Clostridia|D_3__Clostridiales|D_4__Lachnospiraceae|D_5__Lachnospiraceae UCG-001|D_6__uncultured bacterium	0	0	0	0.000575494	0	0	0.000773994	0	0	0
D_0__Bacteria|D_1__Firmicutes|D_2__Clostridia|D_3__Clostridiales|D_4__Lachnospiraceae|D_5__Lachnospiraceae UCG-001|__	0	0	0	0	0	0	0	0	0	0
D_0__Bacteria|D_1__Firmicutes|D_2__Clostridia|D_3__Clostridiales|D_4__Lachnospiraceae|D_5__Roseburia|D_6__uncultured bacterium	0.000306129	0.00252806	0.00329594	0.00115099	0	0	0	0	0	0.00392712
D_0__Bacteria|D_1__Firmicutes|D_2__Clostridia|D_3__Clostridiales|D_4__Ruminococcaceae|D_5__Candidatus Soleaferrea|D_6__uncultured Acetanaerobacterium sp.	0	0	0	0	0	0	0	0	0.00024633	0
D_0__Bacteria|D_1__Firmicutes|D_2__Clostridia|D_3__Clostridiales|D_4__Ruminococcaceae|D_5__Ruminococcaceae UCG-013|D_6__uncultured bacterium	0	0	0	0	0	0	0	0	0	0
D_0__Bacteria|D_1__Firmicutes|D_2__Clostridia|D_3__Clostridiales|D_4__Lachnospiraceae|D_5__Blautia|D_6__uncultured Clostridiales bacterium	0.00446948	0.00131459	0.00424669	0.0194622	0.00108439	0.00656649	0.00280573	0	0.00167504	0
D_0__Bacteria|D_1__Proteobacteria|D_2__Gammaproteobacteria|D_3__Betaproteobacteriales|D_4__Burkholderiaceae|D_5__Parasutterella|D_6__Burkholderiales bacterium YL45	0.0759811	0.0590555	0.0621791	0.049074	0.00116185	0.0400619	0.0231231	0.0863959	0.0348803	0.0709165
D_0__Bacteria|D_1__Firmicutes|D_2__Clostridia|D_3__Clostridiales|D_4__Lachnospiraceae|D_5__uncultured|__	0	0.00116291	0.00019015	0.0008894	0	0.000757671	0.000967492	0.000694341	0.00167504	0.00228321
D_0__Bacteria|D_1__Firmicutes|D_2__Clostridia|D_3__Clostridiales|D_4__Lachnospiraceae|D_5__uncultured|D_6__uncultured bacterium	0.000612257	0.0174942	0.00602142	0.00167417	0.000154913	0.00205203	0.0143673	0.0194416	0.00359641	0.00840221
D_0__Bacteria|D_1__Firmicutes|D_2__Clostridia|D_3__Clostridiales|D_4__Ruminococcaceae|D_5__Ruminiclostridium 5|D_6__uncultured Clostridiales bacterium	0.00355109	0.000353929	0.00209165	0.00455164	0.00263352	0.00233615	0.00116099	0.0035709	0.00453247	0.00698662
D_0__Bacteria|D_1__Firmicutes|D_2__Clostridia|D_3__Clostridiales|D_4__Lachnospiraceae|D_5__Lachnoclostridium|D_6__uncultured bacterium	0.001898	0.00950551	0.0147683	0.00795229	0.0153364	0.0073873	0.00333785	0.0164658	0.0106907	0.0150692
D_0__Bacteria|D_1__Proteobacteria|D_2__Gammaproteobacteria|D_3__Enterobacteriales|D_4__Enterobacteriaceae|D_5__Escherichia-Shigella|__	0.0283475	0.000859541	0.0121696	0.147327	0.0217652	0.0630446	0.00270898	0.0354114	0.0023155	0
D_0__Bacteria|D_1__Firmicutes|D_2__Erysipelotrichia|D_3__Erysipelotrichales|D_4__Erysipelotrichaceae|D_5__Faecalibaculum|D_6__uncultured bacterium	0.132003	0.0507129	0.0144514	0.0154337	0.10933	0.0259502	0.0165441	0.141993	0.0859691	0.131924
D_0__Bacteria|D_1__Firmicutes|D_2__Clostridia|D_3__Clostridiales|D_4__Ruminococcaceae|D_5__Anaerotruncus|D_6__Anaerotruncus colihominis DSM 17241	0.000795935	0.000353929	0	0.0017788	0.0015104	0.000252557	0.000532121	0.000545554	0.000837521	0.00401845
D_0__Bacteria|D_1__Firmicutes|D_2__Clostridia|D_3__Clostridiales|D_4__Family XIII|D_5__Anaerovorax|D_6__uncultured bacterium	0	0.000252806	0	0	0	0	0	0	0.000147798	0.000593634
D_0__Bacteria|D_1__Firmicutes|D_2__Clostridia|D_3__Clostridiales|D_4__Lachnospiraceae|D_5__[Eubacterium] xylanophilum group|D_6__uncultured bacterium	0	0	0.000126767	0.00115099	0	0	0.000532121	0.000545554	0.00325155	0.00301384
D_0__Bacteria|D_1__Firmicutes|D_2__Clostridia|D_3__Clostridiales|D_4__Christensenellaceae|D_5__uncultured|D_6__uncultured bacterium	0.000183677	0.000252806	0.000253534	0	0	0.000220987	0	0	0.000788255	0
D_0__Bacteria|D_1__Firmicutes|D_2__Clostridia|D_3__Clostridiales|D_4__Ruminococcaceae|D_5__uncultured|D_6__uncultured Clostridiales bacterium	0	0	0	0.00125562	0	0.000347266	0	0	0	0
D_0__Bacteria|D_1__Firmicutes|D_2__Clostridia|D_3__Clostridiales|D_4__Family XIII|D_5__[Eubacterium] nodatum group|D_6__uncultured bacterium	0.00318374	0.00227526	0	0.000418541	0.00120057	0.000662962	0.000677245	0.00322373	0.00290669	0.00136993
D_0__Bacteria|D_1__Firmicutes|D_2__Erysipelotrichia|D_3__Erysipelotrichales|D_4__Erysipelotrichaceae|D_5__Dubosiella|D_6__uncultured bacterium	0.0240617	0.0139549	0.000570451	0	0.0617327	0.0570148	0.00125774	0.0123989	0.0924722	0.0415544
D_0__Bacteria|D_1__Firmicutes|D_2__Clostridia|D_3__Clostridiales|D_4__Ruminococcaceae|D_5__Ruminiclostridium 1|__	0	0	0	0	0	0	0	0	0	0
D_0__Bacteria|D_1__Actinobacteria|D_2__Coriobacteriia|D_3__Coriobacteriales|D_4__Eggerthellaceae|D_5__Adlercreutzia|D_6__uncultured bacterium	0.000244903	0	0	0	0	0	0	0.0011407	0.00192137	0.00118727
D_0__Bacteria|D_1__Firmicutes|D_2__Clostridia|D_3__Clostridiales|D_4__Lachnospiraceae|D_5__Blautia|D_6__Blautia coccoides	0	0	0	0	0	0	0	0	0	0
D_0__Bacteria|D_1__Firmicutes|D_2__Clostridia|D_3__Clostridiales|D_4__Lachnospiraceae|D_5__Eisenbergiella|D_6__uncultured bacterium	0	0.00303367	0.00101413	0.00606885	0	0	0	0.000446362	0.000541925	0.000958948
D_0__Bacteria|D_1__Firmicutes|D_2__Clostridia|D_3__Clostridiales|D_4__Lachnospiraceae|D_5__uncultured|D_6__Clostridium sp. Clone-47	0	0.00040449	0	0	0	0	0	0	0	0
D_0__Bacteria|D_1__Firmicutes|D_2__Clostridia|D_3__Clostridiales|D_4__Ruminococcaceae|D_5__Ruminococcaceae UCG-014|D_6__uncultured bacterium	0	0.000202245	0	0.000156953	0	0	0	0	0.00128091	0
D_0__Bacteria|D_1__Bacteroidetes|D_2__Bacteroidia|D_3__Bacteroidales|D_4__Bacteroidaceae|D_5__Bacteroides|__	0.00226535	0.0115785	0.0026621	0.0163231	0	0.00555626	0.00120937	0	0.00965612	0.00429243
D_0__Bacteria|D_1__Firmicutes|D_2__Clostridia|D_3__Clostridiales|D_4__Ruminococcaceae|D_5__Oscillibacter|D_6__uncultured bacterium	0	0.000758418	0.000253534	0.00230198	0	0.00195732	0.00730457	0.002331	0	0.00136993
D_0__Bacteria|D_1__Firmicutes|D_2__Clostridia|D_3__Clostridiales|D_4__Lachnospiraceae|D_5__Lachnospiraceae UCG-006|D_6__uncultured bacterium	0.00636748	0.00965719	0.00817646	0.00371455	0.0257155	0.013354	0.0245743	0.0215742	0.029461	0.0170784
D_0__Bacteria|D_1__Bacteroidetes|D_2__Bacteroidia|D_3__Bacteroidales|D_4__Rikenellaceae|D_5__Rikenella|D_6__uncultured bacterium	0.00734709	0.0040449	0.0107752	0.0023543	0	0.00416719	0.00319272	0.00540594	0.00615824	0.00109594
D_0__Bacteria|D_1__Firmicutes|D_2__Clostridia|D_3__Clostridiales|D_4__Ruminococcaceae|D_5__Negativibacillus|D_6__uncultured bacterium	0.00306129	0.00343816	0.00500729	0.00737679	0.00108439	0.0014522	0.00382159	0.00922482	0.00551779	0.000273985
D_0__Bacteria|D_1__Firmicutes|D_2__Clostridia|D_3__Clostridiales|D_4__Ruminococcaceae|D_5__Ruminococcaceae UCG-003|D_6__uncultured bacterium	0	0	0	0	0	0	0.00101587	0.000694341	0.000443393	0.00132426
D_0__Bacteria|D_1__Firmicutes|D_2__Clostridia|D_3__Clostridiales|D_4__Lachnospiraceae|D_5__uncultured|D_6__uncultured Clostridiales bacterium	0.00446948	0.0018202	0.00285225	0.00381919	0	0.00107337	0.00111262	0.00565392	0.00162578	0.000639299
D_0__Bacteria|D_1__Actinobacteria|D_2__Coriobacteriia|D_3__Coriobacteriales|D_4__Eggerthellaceae|D_5__Enterorhabdus|D_6__Enterorhabdus caecimuris B7	0.000979612	0.000151684	0	0.00141258	0.000735835	0.000505114	0	0	0.000689723	0.000456642
D_0__Bacteria|D_1__Firmicutes|D_2__Clostridia|D_3__Clostridiales|D_4__Ruminococcaceae|D_5__Ruminiclostridium 5|D_6__uncultured bacterium	0.00226535	0.00257862	0.000697217	0.00130794	0.000232369	0.00173633	0.000338622	0.00247979	0.00734062	0.00196356
D_0__Bacteria|D_1__Bacteroidetes|D_2__Bacteroidia|D_3__Bacteroidales|D_4__Tannerellaceae|D_5__Parabacteroides|D_6__uncultured bacterium	0.0210004	0.00257862	0.0203461	0.00753374	0.00278843	0.0205203	0.00653057	0.000446362	0.000738989	0.00173524
D_0__Bacteria|D_1__Firmicutes|D_2__Erysipelotrichia|D_3__Erysipelotrichales|D_4__Erysipelotrichaceae|__|__	0	0	0	0	0	0.000631393	0	0.0011903	0	0.000410978
D_0__Bacteria|D_1__Firmicutes|D_2__Clostridia|D_3__Clostridiales|D_4__Ruminococcaceae|D_5__Ruminococcaceae UCG-010|D_6__uncultured bacterium	0	0	0	0	0	0	0	0	0	0
D_0__Bacteria|D_1__Bacteroidetes|D_2__Bacteroidia|D_3__Bacteroidales|D_4__Muribaculaceae|__|__	0.0323884	0.0189099	0.00766939	0.00408078	0.0507339	0.0225092	0.0295569	0.0289143	0.054833	0.0276725
D_0__Bacteria|D_1__Firmicutes|D_2__Clostridia|D_3__Clostridiales|__|__|__	0.000612257	0.000707857	0	0.000575494	0	0.00091552	0.00154799	0.00937361	0.00827668	0.00159825
D_0__Bacteria|D_1__Firmicutes|D_2__Clostridia|D_3__Clostridiales|D_4__Ruminococcaceae|D_5__Oscillibacter|D_6__Oscillibacter sp. 1-3	0	0	0	0	0	0	0	0	0.00024633	0
D_0__Bacteria|D_1__Firmicutes|D_2__Clostridia|D_3__Clostridiales|D_4__Ruminococcaceae|D_5__[Eubacterium] coprostanoligenes group|D_6__uncultured bacterium	0.0524705	0.0460107	0.0933638	0.109919	0.0343519	0.0352002	0.0311049	0.089322	0.0844911	0.0864423
D_0__Bacteria|D_1__Proteobacteria|D_2__Alphaproteobacteria|D_3__Rhodospirillales|D_4__uncultured|D_5__gut metagenome|D_6__gut metagenome	0	0.000151684	0	0	0	0.000126279	0.00062887	0.000843129	0.000197064	0
D_0__Bacteria|D_1__Firmicutes|D_2__Clostridia|D_3__Clostridiales|D_4__Lachnospiraceae|D_5__ASF356|D_6__uncultured bacterium	0	0	0	0	0.000309825	0	0.000145124	0	0	0.000182657
D_0__Bacteria|D_1__Firmicutes|D_2__Clostridia|D_3__Clostridiales|D_4__Lachnospiraceae|D_5__Lachnoclostridium|__	0.0023878	0.00237638	0.00456361	0.00308674	0.00201386	0.00331481	0.0057082	0.00168626	0.00320229	0.00831088
D_0__Bacteria|D_1__Firmicutes|D_2__Erysipelotrichia|D_3__Erysipelotrichales|D_4__Erysipelotrichaceae|D_5__Faecalitalea|D_6__unidentified	0	0	0	0	0.0101081	0.000473545	0	0	0	0
D_0__Bacteria|D_1__Firmicutes|D_2__Clostridia|D_3__Clostridiales|D_4__Ruminococcaceae|D_5__Ruminiclostridium 5|D_6__Ruminiclostridium sp. KB18	0	0.000505612	0	0	0.000232369	0	0.00319272	0.000297575	0.00339935	0.00109594
D_0__Bacteria|D_1__Bacteroidetes|D_2__Bacteroidia|D_3__Bacteroidales|D_4__Muribaculaceae|D_5__uncultured bacterium|D_6__uncultured bacterium	0.0296945	0.0803418	0.0431007	0.0196191	0.0172728	0.0622238	0.0962171	0.0862967	0.065573	0.0453445
D_0__Bacteria|D_1__Firmicutes|D_2__Bacilli|D_3__Lactobacillales|D_4__Streptococcaceae|D_5__Streptococcus|D_6__uncultured bacterium	0	0.000202245	0	0	0	0	0	0	0	0
D_0__Bacteria|D_1__Firmicutes|D_2__Clostridia|D_3__Clostridiales|D_4__Family XIII|D_5__Family XIII AD3011 group|D_6__uncultured Clostridiales bacterium	0	0	0	0	0	0.00148377	0	0	0	0
D_0__Bacteria|D_1__Firmicutes|D_2__Clostridia|D_3__Clostridiales|D_4__Clostridiales vadinBB60 group|D_5__uncultured bacterium|D_6__uncultured bacterium	0	0.000252806	0	0.000418541	0	0	0	0	0.000394128	0
D_0__Bacteria|D_1__Firmicutes|D_2__Clostridia|D_3__Clostridiales|D_4__Ruminococcaceae|D_5__Candidatus Soleaferrea|D_6__uncultured bacterium	0	0	0	0	0.000154913	0	0	0	0	0
D_0__Bacteria|D_1__Firmicutes|D_2__Clostridia|D_3__Clostridiales|D_4__Family XIII|D_5__Family XIII AD3011 group|__	0.00912264	0.00485388	0.0106484	0.00763838	0.00360172	0.00429347	0.00386997	0.00555473	0.00320229	0.00821955
D_0__Bacteria|D_1__Bacteroidetes|D_2__Bacteroidia|D_3__Bacteroidales|D_4__Bacteroidaceae|D_5__Bacteroides|D_6__Bacteroides acidifaciens JCM 10556	0	0	0	0	0	0	0.000725619	0	0	0
D_0__Bacteria|D_1__Firmicutes|D_2__Clostridia|D_3__Clostridiales|D_4__Ruminococcaceae|D_5__Ruminiclostridium|D_6__uncultured bacterium	0.00244903	0.0225503	0.00538759	0.00706289	0	0.00520899	0.00764319	0.00416605	0.00610898	0.00844787
D_0__Bacteria|D_1__Verrucomicrobia|D_2__Verrucomicrobiae|D_3__Verrucomicrobiales|D_4__Akkermansiaceae|D_5__Akkermansia|D_6__uncultured bacterium	0.019531	0.00434827	0.00526082	0.00156953	0.00197514	0.00157848	0.00353135	0.0107127	0.011676	0.00598201
D_0__Bacteria|D_1__Firmicutes|D_2__Clostridia|D_3__Clostridiales|D_4__Lachnospiraceae|D_5__[Ruminococcus] torques group|__	0.0655115	0.0235615	0.044305	0.0495972	0.242206	0.0369996	0.0333785	0.000644745	0	0
D_0__Bacteria|D_1__Firmicutes|D_2__Clostridia|D_3__Clostridiales|D_4__Ruminococcaceae|D_5__Ruminiclostridium 5|D_6__Clostridium sp. Culture Jar-17	0	0	0	0.000837083	0	0	0	0	0	0.000776291
D_0__Bacteria|D_1__Firmicutes|D_2__Clostridia|D_3__Clostridiales|D_4__Lachnospiraceae|D_5__uncultured|D_6__mouse gut metagenome	0.0061838	0.0124381	0.0200925	0.0230198	0.00344681	0.00189418	0.00309598	0.0228141	0.0265543	0.0377643
D_0__Bacteria|D_1__Firmicutes|D_2__Clostridia|D_3__Clostridiales|D_4__Lachnospiraceae|D_5__Blautia|__	0.00226535	0	0.00139443	0.00648739	0.000387282	0.00271499	0.00353135	0.0220701	0.000689723	0.0381296
D_0__Bacteria|D_1__Bacteroidetes|D_2__Bacteroidia|D_3__Bacteroidales|D_4__Prevotellaceae|D_5__Alloprevotella|D_6__uncultured Bacteroidales bacterium	0.0164085	0.0187077	0.015212	0.00795229	0.000503466	0.0145852	0.0284926	0.00853048	0.0212829	0.0105028
D_0__Bacteria|D_1__Firmicutes|D_2__Clostridia|D_3__Clostridiales|D_4__Peptococcaceae|D_5__uncultured|D_6__uncultured bacterium	0.000306129	0.00080898	0	0.00130794	0	0.000220987	0.000193498	0.000198383	0.00128091	0.00214622
D_0__Bacteria|D_1__Firmicutes|D_2__Clostridia|D_3__Clostridiales|D_4__Ruminococcaceae|D_5__Oscillibacter|__	0.00128574	0.00146628	0.000760601	0	0	0	0.00769156	0.000644745	0	0
D_0__Bacteria|D_1__Bacteroidetes|D_2__Bacteroidia|D_3__Bacteroidales|D_4__Rikenellaceae|D_5__Alistipes|D_6__Faecalibacterium prausnitzii	0	0.000202245	0.000697217	0.000261588	0	0	0.000386997	0.000446362	0.000591191	0.000319649
D_0__Bacteria|D_1__Firmicutes|D_2__Clostridia|D_3__Clostridiales|D_4__Ruminococcaceae|D_5__Ruminococcaceae UCG-014|D_6__uncultured Ruminococcaceae bacterium	0	0	0	0	0.000309825	0.0045776	0	0	0	0
D_0__Bacteria|D_1__Firmicutes|D_2__Clostridia|D_3__Clostridiales|D_4__Ruminococcaceae|D_5__Ruminiclostridium 9|D_6__Clostridiales bacterium CIEAF 026	0	0	0	0.000732447	0	0	0	0	0	0
D_0__Bacteria|D_1__Firmicutes|D_2__Bacilli|D_3__Lactobacillales|D_4__Lactobacillaceae|D_5__Lactobacillus|__	0.00753077	0.00252806	0.00272549	0.00570263	0.00449247	0.00309382	0.000532121	0.00391807	0.00945906	0.00890452
D_0__Bacteria|D_1__Firmicutes|D_2__Bacilli|D_3__Lactobacillales|D_4__Lactobacillaceae|D_5__Lactobacillus|D_6__Lactobacillus reuteri	0.000673483	0	0	0.00277284	0	0	0	0	0.00108385	0.000273985
D_0__Bacteria|D_1__Actinobacteria|D_2__Actinobacteria|D_3__Corynebacteriales|D_4__Mycobacteriaceae|D_5__Mycobacterium|D_6__uncultured bacterium	0	0	0	0	0	0	0	0	0	0
D_0__Bacteria|D_1__Actinobacteria|D_2__Coriobacteriia|D_3__Coriobacteriales|D_4__Eggerthellaceae|D_5__Parvibacter|D_6__uncultured bacterium	0	0	0	0	0	0	0	0	0	0
D_0__Bacteria|D_1__Bacteroidetes|D_2__Bacteroidia|D_3__Bacteroidales|D_4__Bacteroidaceae|D_5__Bacteroides|D_6__Bacteroides sp. HPS0048	0	0	0	0	0	0	0	0	0	0
D_0__Bacteria|D_1__Bacteroidetes|D_2__Bacteroidia|D_3__Bacteroidales|D_4__Prevotellaceae|D_5__Prevotellaceae Ga6A1 group|D_6__uncultured bacterium	0	0	0	0	0	0	0	0	0	0
D_0__Bacteria|D_1__Cyanobacteria|D_2__Melainabacteria|D_3__Gastranaerophilales|__|__|__	0	0	0	0	0	0	0	0	0	0
D_0__Bacteria|D_1__Firmicutes|D_2__Bacilli|D_3__Bacillales|D_4__Staphylococcaceae|D_5__Jeotgalicoccus|D_6__uncultured bacterium	0	0	0	0	0	0	0	0	0	0
D_0__Bacteria|D_1__Firmicutes|D_2__Bacilli|D_3__Bacillales|D_4__Staphylococcaceae|D_5__Staphylococcus|D_6__Staphylococcus arlettae	0	0	0	0	0	0	0	0	0.000443393	0
D_0__Bacteria|D_1__Firmicutes|D_2__Bacilli|D_3__Bacillales|D_4__Staphylococcaceae|D_5__Staphylococcus|D_6__uncultured bacterium	0	0	0.0022818	0.00272052	0	0.000157848	0	0	0	0
D_0__Bacteria|D_1__Firmicutes|D_2__Bacilli|D_3__Lactobacillales|D_4__Enterococcaceae|D_5__Enterococcus|__	0	0	0	0.000732447	0	0	0	0	0	0
D_0__Bacteria|D_1__Firmicutes|D_2__Bacilli|D_3__Lactobacillales|D_4__Lactobacillaceae|D_5__Lactobacillus|D_6__Lactobacillus johnsonii	0	0	0	0	0	0	0	0	0.00251256	0
D_0__Bacteria|D_1__Firmicutes|D_2__Bacilli|D_3__Lactobacillales|D_4__Streptococcaceae|D_5__Streptococcus|D_6__uncultured Streptococcus sp.	0	0	0	0	0	0	0	0	0	0.000228321
D_0__Bacteria|D_1__Firmicutes|D_2__Clostridia|D_3__Clostridiales|D_4__Christensenellaceae|D_5__Christensenellaceae R-7 group|D_6__uncultured Christensenellaceae bacterium	0	0	0	0	0	0	0	0	0	0.000136993
D_0__Bacteria|D_1__Firmicutes|D_2__Clostridia|D_3__Clostridiales|D_4__Clostridiales vadinBB60 group|D_5__uncultured Clostridiales bacterium|D_6__uncultured Clostridiales bacterium	0	0	0	0.000104635	0	0	0	0	0	0
D_0__Bacteria|D_1__Firmicutes|D_2__Clostridia|D_3__Clostridiales|D_4__Eubacteriaceae|D_5__Anaerofustis|D_6__Anaerofustis sp. Marseille-P2441	0	0	0	0	0	0	0	0	0	0
D_0__Bacteria|D_1__Firmicutes|D_2__Clostridia|D_3__Clostridiales|D_4__Family XIII|D_5__Family XIII AD3011 group|D_6__uncultured bacterium	0	0	0	0	0	0.000536684	0	0	0	0
D_0__Bacteria|D_1__Firmicutes|D_2__Clostridia|D_3__Clostridiales|D_4__Lachnospiraceae|D_5__ASF356|D_6__uncultured Clostridiales bacterium	0	0	0	0	0	0	0	0	0	0.000365313
D_0__Bacteria|D_1__Firmicutes|D_2__Clostridia|D_3__Clostridiales|D_4__Lachnospiraceae|D_5__ASF356|__	0	0	0	0	0	0	0	0	0	0
D_0__Bacteria|D_1__Firmicutes|D_2__Clostridia|D_3__Clostridiales|D_4__Lachnospiraceae|D_5__Lachnospiraceae NK4A136 group|D_6__Clostridiales bacterium CIEAF 020	0	0	0	0	0	0	0.000241873	0	0	0.000730627
D_0__Bacteria|D_1__Firmicutes|D_2__Clostridia|D_3__Clostridiales|D_4__Lachnospiraceae|D_5__Lachnospiraceae NK4A136 group|D_6__Clostridium sp. Clone-16	0	0	0	0	0	0	0	0	0	0
D_0__Bacteria|D_1__Firmicutes|D_2__Clostridia|D_3__Clostridiales|D_4__Lachnospiraceae|D_5__Lachnospiraceae NK4A136 group|D_6__uncultured Clostridiales bacterium	0	0.000303367	0	0	0	0	0	0	0	0.000319649
D_0__Bacteria|D_1__Firmicutes|D_2__Clostridia|D_3__Clostridiales|D_4__Lachnospiraceae|D_5__Lachnospiraceae NK4A136 group|D_6__unidentified	0	0.000606735	0	0	0	0	0	0	0	0
D_0__Bacteria|D_1__Firmicutes|D_2__Clostridia|D_3__Clostridiales|D_4__Lachnospiraceae|D_5__Lachnospiraceae NK4A136 group|__	0	0	0	0	0	0	0	0	0.00108385	0.00086762
D_0__Bacteria|D_1__Firmicutes|D_2__Clostridia|D_3__Clostridiales|D_4__Lachnospiraceae|D_5__Lachnospiraceae UCG-001|D_6__uncultured Clostridiales bacterium	0	0	0	0	0	0	0	0	0	0
D_0__Bacteria|D_1__Firmicutes|D_2__Clostridia|D_3__Clostridiales|D_4__Lachnospiraceae|D_5__Marvinbryantia|D_6__Clostridiales bacterium CIEAF 012	0	0	0	0	0.00042601	0	0	0	0	0
D_0__Bacteria|D_1__Firmicutes|D_2__Clostridia|D_3__Clostridiales|D_4__Lachnospiraceae|D_5__Roseburia|D_6__Clostridium sp. Clone-44	0	0	0	0	0	0	0	0	0	0.000730627
D_0__Bacteria|D_1__Firmicutes|D_2__Clostridia|D_3__Clostridiales|D_4__Lachnospiraceae|D_5__Roseburia|D_6__mouse gut metagenome	0	0	0	0	0	0	0	0	0	0
D_0__Bacteria|D_1__Firmicutes|D_2__Clostridia|D_3__Clostridiales|D_4__Lachnospiraceae|D_5__uncultured|D_6__Clostridium sp. Culture Jar-56	0	0	0	0	0	0	0	0.00123989	0	9.13284e-05
D_0__Bacteria|D_1__Firmicutes|D_2__Clostridia|D_3__Clostridiales|D_4__Lachnospiraceae|D_5__uncultured|D_6__Clostridium sp. Culture-54	0	0	0	0	0	0	0	0	0	0
D_0__Bacteria|D_1__Firmicutes|D_2__Clostridia|D_3__Clostridiales|D_4__Ruminococcaceae|D_5__Ruminiclostridium 6|D_6__uncultured bacterium	0	0	0	0.000366224	0	0	0	0	0	0
D_0__Bacteria|D_1__Firmicutes|D_2__Clostridia|D_3__Clostridiales|D_4__Ruminococcaceae|D_5__Ruminococcaceae UCG-014|__	0	0	0	0	0	0	0	0	0	0
D_0__Bacteria|D_1__Firmicutes|D_2__Clostridia|D_3__Clostridiales|D_4__Ruminococcaceae|D_5__Ruminococcus 1|D_6__uncultured Clostridiales bacterium	0	0	0	0.000575494	0	0	0	0	0	0
D_0__Bacteria|D_1__Firmicutes|D_2__Clostridia|D_3__Clostridiales|D_4__Ruminococcaceae|D_5__Ruminococcus 1|D_6__uncultured bacterium	0	0	0	0.00298211	0	0	0	0	0	0
D_0__Bacteria|D_1__Firmicutes|D_2__Clostridia|D_3__Clostridiales|D_4__Ruminococcaceae|D_5__[Eubacterium] coprostanoligenes group|D_6__gut metagenome	0	0	0	0	0	0	0	0	0	0
D_0__Bacteria|D_1__Patescibacteria|D_2__Saccharimonadia|D_3__Saccharimonadales|D_4__Saccharimonadaceae|D_5__Candidatus Saccharimonas|D_6__uncultured bacterium	0	0	0	0	0	0	0	0	0	0
D_0__Bacteria|D_1__Proteobacteria|D_2__Gammaproteobacteria|D_3__Betaproteobacteriales|D_4__Burkholderiaceae|D_5__Parasutterella|D_6__uncultured bacterium	0	0	0	0	0	0	0	0	0.000640457	0
D_0__Bacteria|D_1__Tenericutes|D_2__Mollicutes|D_3__Mollicutes RF39|D_4__uncultured bacterium|D_5__uncultured bacterium|D_6__uncultured bacterium	0	0	0	0	0	0	0	0	0	0
