# Supplementary material for: Natto consumption suppresses atherosclerotic plaque progression in LDL receptor-deficient mice transplanted with iRFP-expressing hematopoietic cells
Source: Sci Rep. 2023 Dec 18;13:22469. doi: 10.1038/s41598-023-48562-y (PMC10728071; doi:10.1038/s41598-023-48562-y)
Supplement: Supplementary file 2 — Supplementary Tables. [file 41598_2023_48562_MOESM2_ESM.zip › Supplementary table 5_Lefse.xlsx]

## Sheet: hmp_small_aerobiosis
Supplemental Table 5: Data used for Lefse analysis
This table contains the data used for Lefse analysis. Each column represents the microbial abundance in different groups at 5 weeks.
	HCD						LVK
D_0__Bacteria|D_1__Firmicutes|D_2__Clostridia|D_3__Clostridiales|D_4__Clostridiaceae 1|D_5__Clostridium sensu stricto 1|D_6__uncultured bacterium	0.00459193	0.016938	0.0030424	0.00292979	0.00654506	0.00817654	0	0	0.00193345	0.00110046	0.00205554	0.00120757
D_0__Bacteria|D_1__Bacteroidetes|D_2__Bacteroidia|D_3__Bacteroidales|D_4__Rikenellaceae|D_5__Rikenella|__	0.000244903	0	0	0	0	0	0.0033269	0.00200955	0.00305755	0	0	0
D_0__Bacteria|D_1__Bacteroidetes|D_2__Bacteroidia|D_3__Bacteroidales|D_4__Rikenellaceae|D_5__Alistipes|D_6__Alistipes sp. Marseille-P2431	0	0.000606735	0.0003803	0	0.000154913	0.000568254	0.000731918	0.00165787	0.000494604	0.000412674	0.000161219	0.000268348
D_0__Bacteria|D_1__Bacteroidetes|D_2__Bacteroidia|D_3__Bacteroidales|D_4__Muribaculaceae|D_5__uncultured Bacteroidales bacterium|D_6__uncultured Bacteroidales bacterium	0.00257148	0.00348872	0.00494391	0.00988804	0	0.00334638	0.016568	0.017483	0.0129047	0.0215049	0.000967313	0.00711123
D_0__Bacteria|D_1__Bacteroidetes|D_2__Bacteroidia|D_3__Bacteroidales|D_4__Bacteroidaceae|D_5__Bacteroides|D_6__Bacteroides caecimuris	0	0	0	0.000418541	0	0	0.000266152	0	0	0	0	0
D_0__Bacteria|D_1__Firmicutes|D_2__Clostridia|D_3__Clostridiales|D_4__Peptostreptococcaceae|D_5__Romboutsia|D_6__uncultured bacterium	0.00893896	0.0224492	0.00278887	0.00251125	0.00631269	0.00994444	0.000632111	0	0	9.17053e-05	0.00370803	0.000402522
D_0__Bacteria|D_1__Firmicutes|D_2__Bacilli|D_3__Bacillales|D_4__Bacillaceae|D_5__Bacillus|__	0	0	0	0	0	0	0	0.000552625	0	0	0	0
D_0__Bacteria|D_1__Firmicutes|D_2__Clostridia|D_3__Clostridiales|D_4__Ruminococcaceae|D_5__Harryflintia|D_6__uncultured bacterium	0.000122451	0.000202245	0.000253534	0	0.000154913	0.000284127	0.000399228	0	0.000269784	0.000183411	0.00165249	8.94494e-05
D_0__Bacteria|D_1__Firmicutes|D_2__Clostridia|D_3__Clostridiales|D_4__Lachnospiraceae|__|__	0.133595	0.0889372	0.158205	0.107251	0.224004	0.111251	0.0613148	0.0739513	0.0321493	0.0407171	0.153924	0.119504
D_0__Bacteria|D_1__Bacteroidetes|D_2__Bacteroidia|D_3__Bacteroidales|D_4__Rikenellaceae|D_5__Alistipes|D_6__gut metagenome	0	0.000758418	0	0	0	0.000441975	0	0	0.000179856	0	0	0
D_0__Bacteria|D_1__Firmicutes|D_2__Clostridia|D_3__Clostridiales|D_4__Ruminococcaceae|D_5__Ruminiclostridium 9|__	0.000918386	0.0056123	0.00120428	0.00230198	0.000658379	0.00542998	0.00645419	0.000502386	0.00427158	0.00907882	0	0.000581421
D_0__Bacteria|D_1__Bacteroidetes|D_2__Bacteroidia|D_3__Bacteroidales|D_4__Marinifilaceae|D_5__Odoribacter|D_6__uncultured bacterium	0.000122451	0.00111235	0.000443684	0.000156953	0.000464738	0.000378836	0.00172999	0.00321527	0.00301259	0.00142143	0.000725485	0.00129702
D_0__Bacteria|D_1__Firmicutes|D_2__Clostridia|D_3__Clostridiales|D_4__Lachnospiraceae|D_5__Roseburia|D_6__uncultured Clostridiales bacterium	0.00110206	0.00465163	0.000887368	0	0.000464738	0.000599823	0.00272806	0.00296408	0.00921763	0.0126095	0.00221676	0.0236147
D_0__Bacteria|D_1__Bacteroidetes|D_2__Bacteroidia|D_3__Bacteroidales|D_4__Rikenellaceae|D_5__Alistipes|D_6__Alistipes sp. N15.MGS-157	0	0.000859541	0.0195221	0.0132364	0.00166531	0.00937618	0	0	0.00989209	0.00284286	0.00278102	0.00330963
D_0__Bacteria|D_1__Bacteroidetes|D_2__Bacteroidia|D_3__Bacteroidales|D_4__Rikenellaceae|D_5__Alistipes|D_6__Alistipes finegoldii	0	0.00176964	0.0234519	0.0163754	0.00185895	0.0109547	0	0	0.0110162	0.00476867	0.00298255	0.00353325
D_0__Bacteria|D_1__Firmicutes|D_2__Clostridia|D_3__Clostridiales|D_4__Christensenellaceae|D_5__Christensenellaceae R-7 group|D_6__uncultured bacterium	0	0	0	0.000366224	0	0.000378836	0	0	0.00022482	0.000320968	0	0.000178899
D_0__Bacteria|D_1__Firmicutes|D_2__Erysipelotrichia|D_3__Erysipelotrichales|D_4__Erysipelotrichaceae|D_5__Turicibacter|D_6__Turicibacter sp. LA61	0	0	0	0.00193575	0	0	0.00133076	0.000653102	0.00260791	0.000320968	0	0
D_0__Bacteria|D_1__Firmicutes|D_2__Clostridia|D_3__Clostridiales|D_4__Ruminococcaceae|D_5__uncultured|D_6__unidentified	0	0.00116291	0	0.00130794	0	0.000410405	0.0047242	0	0	0.00192581	0	8.94494e-05
D_0__Bacteria|D_1__Firmicutes|D_2__Clostridia|D_3__Clostridiales|D_4__Ruminococcaceae|D_5__Ruminiclostridium 5|D_6__Clostridium sp. Culture Jar-13	0	0	0	0	0	0	0.00133076	0	0	0	0	0
D_0__Bacteria|D_1__Firmicutes|D_2__Clostridia|D_3__Clostridiales|D_4__Ruminococcaceae|D_5__Ruminiclostridium 5|__	0.00159187	0.00333704	0.0011409	0.00298211	0.00650633	0.00325167	0.00326036	0.000703341	0.00179856	0.00298042	0.00540083	0.00317546
D_0__Bacteria|D_1__Bacteroidetes|D_2__Bacteroidia|D_3__Bacteroidales|D_4__Bacteroidaceae|D_5__Bacteroides|D_6__uncultured Bacteroidales bacterium	0.0226535	0.0110223	0.0407555	0.0195668	0.000503466	0.013133	0.03104	0.0609395	0.0704137	0.0673575	0.00217645	0.00474082
D_0__Bacteria|__|__|__|__|__|__	0	0	0	0	0	0	0	0	0	0	0.000161219	8.94494e-05
D_0__Bacteria|D_1__Firmicutes|D_2__Clostridia|D_3__Clostridiales|D_4__Ruminococcaceae|D_5__uncultured|__	0.000673483	0	0.000950751	0.0008894	0.000154913	0.00113651	0.00748553	0.00371766	0.013714	0.00224678	0.000604571	0.000357798
D_0__Bacteria|D_1__Firmicutes|D_2__Clostridia|D_3__Clostridiales|D_4__Lachnospiraceae|D_5__uncultured|D_6__Clostridium sp. Culture-27	0	0	0	0	0	0	0	0	0.00044964	0.00123802	0	0
D_0__Bacteria|D_1__Proteobacteria|D_2__Deltaproteobacteria|D_3__Desulfovibrionales|D_4__Desulfovibrionaceae|D_5__Desulfovibrio|D_6__uncultured delta proteobacterium	0	0.000303367	0	0	0.000271097	0.00214674	0.00179653	0.00432052	0.00229317	0.000825347	0.00197493	0.000357798
D_0__Bacteria|D_1__Firmicutes|D_2__Clostridia|D_3__Clostridiales|D_4__Ruminococcaceae|D_5__Butyricicoccus|D_6__uncultured bacterium	0	0	0	0	0	0	0.00316056	0	0.000584532	0.00178825	0	0.000491972
D_0__Bacteria|D_1__Firmicutes|D_2__Clostridia|D_3__Clostridiales|D_4__Family XIII|__|__	0.00293884	0.00232582	0.00392977	0.00162185	0.000968204	0.00552469	0.00119768	0.000803818	0.00170863	0.000275116	0.00298255	0.00259403
D_0__Bacteria|D_1__Bacteroidetes|D_2__Bacteroidia|D_3__Bacteroidales|D_4__Muribaculaceae|D_5__mouse gut metagenome|D_6__mouse gut metagenome	0.001898	0	0.000950751	0.0017788	0.000116185	0.000568254	0.0041919	0.00135644	0.00773381	0.0052272	0.000564266	0.0116732
D_0__Bacteria|D_1__Bacteroidetes|D_2__Bacteroidia|D_3__Bacteroidales|D_4__Tannerellaceae|D_5__Parabacteroides|D_6__uncultured Bacteroidales bacterium	0	0	0	0	0	0	0.00123095	0	0.000539568	0.00160484	0	0
D_0__Bacteria|D_1__Firmicutes|D_2__Clostridia|D_3__Clostridiales|D_4__Ruminococcaceae|D_5__UBA1819|D_6__uncultured bacterium	0	0.000859541	0.00247195	0.00240661	0.000348554	0.00227301	0	0	0	0	0.00652936	0.000447247
D_0__Bacteria|D_1__Firmicutes|D_2__Clostridia|D_3__Clostridiales|D_4__Ruminococcaceae|D_5__Ruminiclostridium 9|D_6__unidentified	0	0	0	0	0	0	0.00156364	0	0.00044964	0.0164611	0.00145097	0
D_0__Bacteria|D_1__Bacteroidetes|D_2__Bacteroidia|D_3__Bacteroidales|D_4__Prevotellaceae|D_5__Prevotellaceae UCG-001|D_6__uncultured bacterium	0	0	0	0	0	0	0	0	0	0.00183411	0	0.00107339
D_0__Bacteria|D_1__Bacteroidetes|D_2__Bacteroidia|D_3__Bacteroidales|D_4__Rikenellaceae|D_5__Rikenellaceae RC9 gut group|D_6__uncultured bacterium	0	0.000606735	0	0.000627812	0	0	0	0	0	0	0	0
D_0__Bacteria|D_1__Firmicutes|D_2__Clostridia|D_3__Clostridiales|D_4__Ruminococcaceae|D_5__uncultured|D_6__Gorbachella massiliensis	0.00838793	0.0105673	0.0149585	0.008894	0.00205259	0.0143642	0	0	0.000179856	0.000458526	0.0165249	0.00120757
D_0__Bacteria|D_1__Firmicutes|D_2__Clostridia|D_3__Clostridiales|D_4__Lachnospiraceae|D_5__Eisenbergiella|D_6__Clostridium sp. KLE 1755	0	0	0	0	0	0	0	0	0	0.000229263	0.00185402	0.00076032
D_0__Bacteria|D_1__Actinobacteria|D_2__Coriobacteriia|D_3__Coriobacteriales|D_4__Atopobiaceae|D_5__Coriobacteriaceae UCG-002|D_6__uncultured bacterium	0.014388	0.00419658	0.000253534	0.00298211	0.00360172	0.00366208	0	0	0.000179856	0	0.000120914	0.000268348
D_0__Bacteria|D_1__Firmicutes|D_2__Clostridia|D_3__Clostridiales|D_4__Ruminococcaceae|D_5__Ruminiclostridium 9|D_6__uncultured Clostridiales bacterium	0	0	0	0	0	0.00091552	0.00166345	0	0.00157374	0	0.00124945	0
D_0__Bacteria|D_1__Firmicutes|D_2__Clostridia|D_3__Clostridiales|D_4__Lachnospiraceae|D_5__Lachnospiraceae NK4A136 group|D_6__Lachnospiraceae bacterium COE1	0	0	0	0.00130794	0	0	0	0	0.000359712	0.000550232	0.00394986	0
D_0__Bacteria|D_1__Epsilonbacteraeota|D_2__Campylobacteria|D_3__Campylobacterales|D_4__Helicobacteraceae|D_5__Helicobacter|__	0.0689402	0.189048	0.0519744	0.0709428	0.0118508	0.172055	0.205869	0.232957	0.0923561	0.14815	0.0731933	0.0124782
D_0__Bacteria|D_1__Firmicutes|D_2__Clostridia|D_3__Clostridiales|D_4__Ruminococcaceae|D_5__Ruminococcaceae NK4A214 group|D_6__uncultured bacterium	0	0.000606735	0	0.00261588	0	0.000410405	0	0	8.99281e-05	0.000183411	0.000282133	0.000313073
D_0__Bacteria|D_1__Firmicutes|D_2__Clostridia|D_3__Clostridiales|D_4__Ruminococcaceae|D_5__uncultured|D_6__Clostridiales bacterium CIEAF 013	0	0.00793811	0.00443684	0.000784765	0	0.000757671	0.00628784	0.0022105	0.00233813	0	0	0
D_0__Bacteria|D_1__Actinobacteria|D_2__Coriobacteriia|D_3__Coriobacteriales|D_4__Eggerthellaceae|D_5__Enterorhabdus|D_6__uncultured bacterium	0	0	0.000570451	0.0076907	0.00468611	0.00590352	0.000898263	0.00105501	0	0	0.000806094	0.000313073
D_0__Bacteria|D_1__Firmicutes|D_2__Clostridia|D_3__Clostridiales|D_4__Lachnospiraceae|D_5__Lachnospiraceae UCG-010|D_6__uncultured bacterium	0	0	0	0	0	0	0.000133076	0.000150716	0	0	0	0
D_0__Bacteria|D_1__Firmicutes|D_2__Clostridia|D_3__Clostridiales|D_4__Ruminococcaceae|D_5__Ruminococcus 1|__	0	0	0	0.00104635	0	0	0	0	0	0	0	0
D_0__Bacteria|D_1__Firmicutes|D_2__Clostridia|D_3__Clostridiales|D_4__Lachnospiraceae|D_5__Lachnoclostridium|D_6__Clostridium fusiformis	0.00134697	0	0.00126767	0	0	0	0.000765187	0.00115549	0.000989209	0.00311798	0.0133812	0.00693233
D_0__Bacteria|D_1__Proteobacteria|D_2__Deltaproteobacteria|D_3__Desulfovibrionales|D_4__Desulfovibrionaceae|D_5__Bilophila|D_6__uncultured bacterium	0.0519194	0.03423	0.0685175	0.0208748	0.0108052	0.0558151	0.0797791	0.0652097	0.0635791	0.0508506	0.0484059	0.050852
D_0__Bacteria|D_1__Firmicutes|D_2__Clostridia|D_3__Clostridiales|D_4__Ruminococcaceae|D_5__Anaerotruncus|D_6__unidentified	0.00251026	0.00121347	0.0015212	0.00371455	0.0120832	0	0.00126422	0	0	0.00628181	0	0.00402522
D_0__Bacteria|D_1__Proteobacteria|D_2__Deltaproteobacteria|D_3__Desulfovibrionales|D_4__Desulfovibrionaceae|D_5__Desulfovibrio|D_6__uncultured bacterium	0.0109594	0.00819092	0.0144514	0.00193575	0.0339259	0.0157533	0.00711957	0.00587792	0.00472122	0.00641937	0.0116884	0.0239277
D_0__Bacteria|D_1__Bacteroidetes|D_2__Bacteroidia|D_3__Bacteroidales|D_4__Rikenellaceae|D_5__Alistipes|D_6__uncultured bacterium	0.0299394	0.0167358	0.0132471	0.0182589	0.00294334	0.00599823	0.0219575	0.0426024	0.0154676	0.00917053	0.00128975	0.0038016
D_0__Bacteria|D_1__Firmicutes|D_2__Erysipelotrichia|D_3__Erysipelotrichales|D_4__Erysipelotrichaceae|D_5__uncultured|D_6__uncultured bacterium	0.00336742	0.0040449	0.000633834	0.00188344	0.00801673	0.000410405	0.000299421	0.000904295	0.00161871	0.000550232	0.00149127	0.00107339
D_0__Bacteria|D_1__Bacteroidetes|D_2__Bacteroidia|D_3__Bacteroidales|D_4__Tannerellaceae|D_5__Parabacteroides|D_6__Parabacteroides goldsteinii CL02T12C30	0.00195922	0.00106179	0.00126767	0.000732447	0.00375663	0.00217831	0.00099807	0.00165787	0.00260791	9.17053e-05	0	0
D_0__Bacteria|D_1__Firmicutes|D_2__Clostridia|D_3__Clostridiales|D_4__Lachnospiraceae|D_5__Acetatifactor|D_6__uncultured bacterium	0	0.0031348	0.00760601	0.00899864	0	0	0	0	0.000539568	0	0.00181371	0
D_0__Bacteria|D_1__Firmicutes|D_2__Clostridia|D_3__Clostridiales|D_4__Ruminococcaceae|D_5__[Eubacterium] coprostanoligenes group|__	0	0	0	0	0	0	0	0	0	0	0	0
D_0__Bacteria|D_1__Firmicutes|D_2__Clostridia|D_3__Clostridiales|D_4__Lachnospiraceae|D_5__Marvinbryantia|D_6__uncultured bacterium	0	0.000202245	0.00354947	0.00340065	0	9.47089e-05	0	0	0	0.00151314	0	0
D_0__Bacteria|D_1__Firmicutes|D_2__Clostridia|D_3__Clostridiales|D_4__Family XIII|D_5__[Eubacterium] brachy group|D_6__uncultured bacterium	0	0	0	0	0.00917858	0.00337795	0	0.000200955	0	0	0	0
D_0__Bacteria|D_1__Bacteroidetes|D_2__Bacteroidia|D_3__Bacteroidales|D_4__Muribaculaceae|D_5__uncultured Barnesiella sp.|D_6__uncultured Barnesiella sp.	0.00385722	0.00176964	0.00126767	0	0.00379536	0.00842909	0.000931532	0.00115549	0.0022482	0.00573158	0.000201524	0.00156537
D_0__Bacteria|D_1__Firmicutes|D_2__Clostridia|D_3__Clostridiales|D_4__Ruminococcaceae|D_5__Intestinimonas|D_6__uncultured bacterium	0	0.00207301	0	0	0	0	0	0	0	0	0.00274072	0
D_0__Bacteria|D_1__Firmicutes|D_2__Clostridia|D_3__Clostridiales|D_4__Lachnospiraceae|D_5__A2|D_6__uncultured bacterium	0	0	0.000253534	0	0	0	0.0172666	0.0028636	0.00188849	0.000641937	0	0
D_0__Bacteria|D_1__Firmicutes|D_2__Clostridia|D_3__Clostridiales|D_4__Ruminococcaceae|__|__	0.000551032	0.00682577	0.00019015	0.00737679	0.000232369	0.00745044	0.0145386	0.00100477	0.00445144	0.00586914	0.0250695	0.00183371
D_0__Bacteria|D_1__Firmicutes|D_2__Clostridia|D_3__Clostridiales|D_4__Lachnospiraceae|D_5__Lachnospiraceae UCG-006|__	0.00685728	0.0115785	0.0213602	0.00439468	0.00243987	0.0110494	0.0133409	0.00698317	0.00211331	0.00559402	0.027649	0.026969
D_0__Bacteria|D_1__Firmicutes|D_2__Clostridia|D_3__Clostridiales|D_4__Lachnospiraceae|D_5__Acetatifactor|__	0	0	0	0	0	0	0	0	0	0	0.000886703	0
D_0__Bacteria|D_1__Firmicutes|D_2__Clostridia|D_3__Clostridiales|D_4__Ruminococcaceae|D_5__Ruminococcaceae UCG-009|D_6__unidentified	0	0.00106179	0	0.000261588	0	9.47089e-05	0	0	0	0.000458526	0	0
D_0__Bacteria|D_1__Firmicutes|D_2__Clostridia|D_3__Clostridiales|D_4__Lachnospiraceae|D_5__Lachnoclostridium|D_6__Clostridium sp. cTPY-12	0.000367354	0	0	0.000366224	0.000774563	0.00161005	0.000266152	0	0.00292266	0.00215507	0	0
D_0__Bacteria|D_1__Firmicutes|D_2__Bacilli|D_3__Lactobacillales|D_4__Streptococcaceae|D_5__Streptococcus|D_6__Streptococcus equinus	0.000244903	0.000252806	0	0.000104635	0	0.000157848	9.9807e-05	0	0	0	0.000120914	8.94494e-05
D_0__Bacteria|D_1__Firmicutes|D_2__Clostridia|D_3__Clostridiales|D_4__Ruminococcaceae|D_5__Ruminiclostridium 9|D_6__uncultured bacterium	0.00446948	0.0238143	0.0136274	0.0155907	0.00193641	0.0153113	0.0177989	0.00602864	0.0101169	0.00935394	0.0146709	0.00322018
D_0__Bacteria|D_1__Actinobacteria|D_2__Actinobacteria|D_3__Corynebacteriales|D_4__Corynebacteriaceae|D_5__Corynebacterium|D_6__unidentified	0.000244903	0	0	0	0	0	0	0	0	0	0	0
D_0__Bacteria|D_1__Firmicutes|D_2__Clostridia|D_3__Clostridiales|D_4__Lachnospiraceae|D_5__Lachnospiraceae UCG-006|D_6__Clostridium sp. ASF502	0	0.00505612	0.00798631	0.00125562	0	0.00539841	0.005689	0.00321527	0.00319245	0.00247604	0.0143082	0.0143566
D_0__Bacteria|D_1__Bacteroidetes|D_2__Bacteroidia|D_3__Bacteroidales|D_4__Rikenellaceae|D_5__Alistipes|D_6__uncultured Bacteroidales bacterium	0	0	0	0.00146489	0	0	0.0023621	0	0.000764388	0	0	0
D_0__Bacteria|D_1__Firmicutes|D_2__Clostridia|D_3__Clostridiales|D_4__Christensenellaceae|D_5__Christensenellaceae R-7 group|__	0.000918386	0.000455051	0	0	0	0.000126279	0	0	0	0.000229263	0	0
D_0__Bacteria|D_1__Firmicutes|D_2__Clostridia|D_3__Clostridiales|D_4__Ruminococcaceae|D_5__Candidatus Soleaferrea|D_6__Bittarella massiliensis	0.00116329	0.00080898	0	0.000470859	0.000232369	0.000599823	0.000499035	0.000251193	0.000854317	0.000504379	0.000644875	0.00102867
D_0__Bacteria|D_1__Firmicutes|D_2__Clostridia|D_3__Clostridiales|D_4__Lachnospiraceae|D_5__Tyzzerella|D_6__uncultured bacterium	0.00355109	0.00520781	0.0019015	0.0102543	0	0.00116808	0.00172999	0	0.0017536	0.00123802	0	0.000491972
D_0__Bacteria|D_1__Firmicutes|D_2__Clostridia|D_3__Clostridiales|D_4__Lachnospiraceae|D_5__GCA-900066575|D_6__uncultured bacterium	0.000306129	0.0018202	0.00469037	0.0125562	0	0.00138906	0.000532304	0	0	0	0.00354681	0
D_0__Bacteria|D_1__Firmicutes|D_2__Clostridia|D_3__Clostridiales|D_4__Ruminococcaceae|D_5__uncultured|D_6__uncultured bacterium	0.00244903	0.00712913	0.00665526	0.00402846	0.00085202	0.00296755	0.00489054	0.000150716	0.00184353	0.008712	0.00403047	0.00429357
D_0__Bacteria|D_1__Firmicutes|D_2__Clostridia|D_3__Clostridiales|D_4__Ruminococcaceae|D_5__uncultured|D_6__metagenome	0	0	0	0	0	0	6.6538e-05	0	0	0	0	0
D_0__Bacteria|D_1__Firmicutes|D_2__Clostridia|D_3__Clostridiales|D_4__Ruminococcaceae|D_5__Ruminococcaceae UCG-004|D_6__uncultured bacterium	0	0.00530893	0.000633834	0.00627812	0	0	0.00166345	0	0	0	0	0
D_0__Bacteria|D_1__Firmicutes|D_2__Clostridia|D_3__Clostridiales|D_4__Ruminococcaceae|D_5__Ruminococcaceae UCG-009|D_6__uncultured bacterium	0	0	0	0	0	0	0	0	0	0	0	0
D_0__Bacteria|D_1__Firmicutes|D_2__Erysipelotrichia|D_3__Erysipelotrichales|D_4__Erysipelotrichaceae|D_5__uncultured bacterium|D_6__uncultured bacterium	0.00361232	0.00227526	0.000570451	0.00287747	0.00147167	0.000284127	0.00066538	0.00160764	0.0022482	0.0008712	0.00314377	0.00295183
D_0__Bacteria|D_1__Firmicutes|D_2__Clostridia|D_3__Clostridiales|D_4__Ruminococcaceae|D_5__Ruminococcaceae UCG-004|__	0	0	0	0	0	0	0	0	0	0	0	0
D_0__Bacteria|D_1__Deferribacteres|D_2__Deferribacteres|D_3__Deferribacterales|D_4__Deferribacteraceae|D_5__Mucispirillum|D_6__Mucispirillum schaedleri ASF457	0.000244903	0	0.00126767	0.0008894	0	0.000220987	0	0	0	0.000550232	0	0
D_0__Bacteria|D_1__Bacteroidetes|D_2__Bacteroidia|D_3__Bacteroidales|D_4__Prevotellaceae|D_5__Prevotellaceae UCG-001|D_6__uncultured Bacteroidales bacterium	0	0	0	0.00193575	0	0	0	0	0	0	0	0
D_0__Bacteria|D_1__Firmicutes|D_2__Clostridia|D_3__Clostridiales|D_4__Ruminococcaceae|D_5__Anaerotruncus|__	0	0	0.00019015	0	0.00367918	0	0	0	0	0.000366821	0	0
D_0__Bacteria|D_1__Firmicutes|D_2__Clostridia|D_3__Clostridiales|D_4__Lachnospiraceae|D_5__Lachnospiraceae NK4A136 group|D_6__uncultured bacterium	0.0120615	0.0192638	0.0570451	0.0157476	0.00418264	0.00833439	0.00871648	0	0.00611511	0.00486038	0.0165652	0.010242
D_0__Bacteria|D_1__Firmicutes|D_2__Bacilli|D_3__Bacillales|D_4__Family XI|D_5__Gemella|D_6__Gemella palaticanis	0	0	0	0	0	0	0	0	0	0	0	0
D_0__Bacteria|D_1__Cyanobacteria|D_2__Melainabacteria|D_3__Gastranaerophilales|D_4__uncultured bacterium|D_5__uncultured bacterium|D_6__uncultured bacterium	0	0	0	0	0.000464738	0.000347266	0.000432497	0.000251193	0.00103417	0	0	0.000223624
D_0__Bacteria|D_1__Firmicutes|D_2__Clostridia|D_3__Clostridiales|D_4__Ruminococcaceae|D_5__Oscillibacter|D_6__unidentified	0	0.0031348	0.00164797	0.00204039	0.000619651	0	0.00309402	0.00391861	0.00260791	0	0.00789972	0
D_0__Bacteria|D_1__Firmicutes|D_2__Clostridia|D_3__Clostridiales|D_4__Lachnospiraceae|D_5__Lachnospiraceae FCS020 group|D_6__uncultured bacterium	0	0.000606735	0.000443684	0.000994036	0	0.000473545	0.00156364	0	0.00044964	0	0.00068518	0.000670871
D_0__Bacteria|D_1__Actinobacteria|D_2__Coriobacteriia|D_3__Coriobacteriales|D_4__Atopobiaceae|__|__	0.000673483	0.00080898	0	0	0.0037179	0.00110494	0	0	0	0	0.000564266	0.000894494
D_0__Bacteria|D_1__Actinobacteria|D_2__Coriobacteriia|D_3__Coriobacteriales|D_4__Eggerthellaceae|D_5__Gordonibacter|D_6__uncultured bacterium	0.0105308	0.0104156	0.00107752	0.00068013	0.00255606	0.002494	0.00136403	0.00125597	0.00296763	0.00536476	0.00705332	0.00585894
D_0__Bacteria|D_1__Bacteroidetes|D_2__Bacteroidia|D_3__Bacteroidales|D_4__Muribaculaceae|D_5__Muribaculum|D_6__uncultured bacterium	0	0	0	0.000627812	0	0	0.000632111	0	0	0	0	0
D_0__Bacteria|D_1__Firmicutes|D_2__Clostridia|D_3__Clostridiales|D_4__Lachnospiraceae|D_5__A2|D_6__Lachnospiraceae bacterium A2	0	0	0	0	0	0	0.00522324	0.00075358	0	0	0	0
D_0__Bacteria|D_1__Firmicutes|D_2__Clostridia|D_3__Clostridiales|D_4__Lachnospiraceae|D_5__Blautia|D_6__Lachnospiraceae bacterium 28-4	0	0	0	0	0	0	0	0	0	0	0.000604571	0
D_0__Bacteria|D_1__Firmicutes|D_2__Clostridia|D_3__Clostridiales|D_4__Lachnospiraceae|D_5__Lachnospiraceae UCG-001|D_6__uncultured bacterium	0	0	0	0.000575494	0	0	0.00119768	0	0	0	0	0
D_0__Bacteria|D_1__Firmicutes|D_2__Clostridia|D_3__Clostridiales|D_4__Lachnospiraceae|D_5__Lachnospiraceae UCG-001|__	0	0	0	0	0	0	0	0	0	0	0	0
D_0__Bacteria|D_1__Firmicutes|D_2__Clostridia|D_3__Clostridiales|D_4__Lachnospiraceae|D_5__Roseburia|D_6__uncultured bacterium	0.000306129	0.00252806	0.00329594	0.00115099	0	0	0.000532304	0	0	0	0.000282133	0
D_0__Bacteria|D_1__Firmicutes|D_2__Clostridia|D_3__Clostridiales|D_4__Ruminococcaceae|D_5__Candidatus Soleaferrea|D_6__uncultured Acetanaerobacterium sp.	0	0	0	0	0	0	0	0	0	0	0	0.000178899
D_0__Bacteria|D_1__Firmicutes|D_2__Clostridia|D_3__Clostridiales|D_4__Ruminococcaceae|D_5__Ruminococcaceae UCG-013|D_6__uncultured bacterium	0	0	0	0	0	0	0	0	0	0.00105461	0.000403047	0.0114048
D_0__Bacteria|D_1__Firmicutes|D_2__Clostridia|D_3__Clostridiales|D_4__Lachnospiraceae|D_5__Blautia|D_6__uncultured Clostridiales bacterium	0.00446948	0.00131459	0.00424669	0.0194622	0.00108439	0.00656649	0.000598842	0	0	0	0	0
D_0__Bacteria|D_1__Proteobacteria|D_2__Gammaproteobacteria|D_3__Betaproteobacteriales|D_4__Burkholderiaceae|D_5__Parasutterella|D_6__Burkholderiales bacterium YL45	0.0759811	0.0590555	0.0621791	0.049074	0.00116185	0.0400619	0.0402888	0.0917357	0.113264	0.0641478	0.0569102	0.0484369
D_0__Bacteria|D_1__Firmicutes|D_2__Clostridia|D_3__Clostridiales|D_4__Lachnospiraceae|D_5__uncultured|__	0	0.00116291	0.00019015	0.0008894	0	0.000757671	0.000133076	0	0.000134892	0.000412674	0.00411108	0
D_0__Bacteria|D_1__Firmicutes|D_2__Clostridia|D_3__Clostridiales|D_4__Lachnospiraceae|D_5__uncultured|D_6__uncultured bacterium	0.000612257	0.0174942	0.00602142	0.00167417	0.000154913	0.00205203	0.0297758	0.00195931	0.00845324	0.0108212	0.0143082	0.00496444
D_0__Bacteria|D_1__Firmicutes|D_2__Clostridia|D_3__Clostridiales|D_4__Ruminococcaceae|D_5__Ruminiclostridium 5|D_6__uncultured Clostridiales bacterium	0.00355109	0.000353929	0.00209165	0.00455164	0.00263352	0.00233615	0.00249518	0.000200955	0.00157374	0.00311798	0.00318407	0.00147592
D_0__Bacteria|D_1__Firmicutes|D_2__Clostridia|D_3__Clostridiales|D_4__Lachnospiraceae|D_5__Lachnoclostridium|D_6__uncultured bacterium	0.001898	0.00950551	0.0147683	0.00795229	0.0153364	0.0073873	0.00721938	0.00341623	0.00813849	0.00917053	0.00415138	0.0353773
D_0__Bacteria|D_1__Proteobacteria|D_2__Gammaproteobacteria|D_3__Enterobacteriales|D_4__Enterobacteriaceae|D_5__Escherichia-Shigella|__	0.0283475	0.000859541	0.0121696	0.147327	0.0217652	0.0630446	0.00575554	0.0346647	0.0140288	0.0390206	0.00842368	0.0817121
D_0__Bacteria|D_1__Firmicutes|D_2__Erysipelotrichia|D_3__Erysipelotrichales|D_4__Erysipelotrichaceae|D_5__Faecalibaculum|D_6__uncultured bacterium	0.132003	0.0507129	0.0144514	0.0154337	0.10933	0.0259502	0.0603833	0.052851	0.0518885	0.0699253	0.118254	0.132743
D_0__Bacteria|D_1__Firmicutes|D_2__Clostridia|D_3__Clostridiales|D_4__Ruminococcaceae|D_5__Anaerotruncus|D_6__Anaerotruncus colihominis DSM 17241	0.000795935	0.000353929	0	0.0017788	0.0015104	0.000252557	0	0	0	0.000962905	0.000443352	0
D_0__Bacteria|D_1__Firmicutes|D_2__Clostridia|D_3__Clostridiales|D_4__Family XIII|D_5__Anaerovorax|D_6__uncultured bacterium	0	0.000252806	0	0	0	0	0	0	0	0	0	0
D_0__Bacteria|D_1__Firmicutes|D_2__Clostridia|D_3__Clostridiales|D_4__Lachnospiraceae|D_5__[Eubacterium] xylanophilum group|D_6__uncultured bacterium	0	0	0.000126767	0.00115099	0	0	0.000133076	0	0.00022482	0	0.00717424	0.00277293
D_0__Bacteria|D_1__Firmicutes|D_2__Clostridia|D_3__Clostridiales|D_4__Christensenellaceae|D_5__uncultured|D_6__uncultured bacterium	0.000183677	0.000252806	0.000253534	0	0	0.000220987	0.000133076	0	0.00022482	0.000183411	0.000564266	0.000134174
D_0__Bacteria|D_1__Firmicutes|D_2__Clostridia|D_3__Clostridiales|D_4__Ruminococcaceae|D_5__uncultured|D_6__uncultured Clostridiales bacterium	0	0	0	0.00125562	0	0.000347266	0	0	0	0.000275116	0.00177341	0
D_0__Bacteria|D_1__Firmicutes|D_2__Clostridia|D_3__Clostridiales|D_4__Family XIII|D_5__[Eubacterium] nodatum group|D_6__uncultured bacterium	0.00318374	0.00227526	0	0.000418541	0.00120057	0.000662962	0.000931532	0	0.00139388	0.00371406	0.00108823	0.00245986
D_0__Bacteria|D_1__Firmicutes|D_2__Erysipelotrichia|D_3__Erysipelotrichales|D_4__Erysipelotrichaceae|D_5__Dubosiella|D_6__uncultured bacterium	0.0240617	0.0139549	0.000570451	0	0.0617327	0.0570148	0.00166345	0.0031148	0.0240108	0.0213673	0.034783	0.0200367
D_0__Bacteria|D_1__Firmicutes|D_2__Clostridia|D_3__Clostridiales|D_4__Ruminococcaceae|D_5__Ruminiclostridium 1|__	0	0	0	0	0	0	0	0	0	0	0	0
D_0__Bacteria|D_1__Actinobacteria|D_2__Coriobacteriia|D_3__Coriobacteriales|D_4__Eggerthellaceae|D_5__Adlercreutzia|D_6__uncultured bacterium	0.000244903	0	0	0	0	0	0	0	0	0	0	0
D_0__Bacteria|D_1__Firmicutes|D_2__Clostridia|D_3__Clostridiales|D_4__Lachnospiraceae|D_5__Blautia|D_6__Blautia coccoides	0	0	0	0	0	0	0	0	0	0	0	0
D_0__Bacteria|D_1__Firmicutes|D_2__Clostridia|D_3__Clostridiales|D_4__Lachnospiraceae|D_5__Eisenbergiella|D_6__uncultured bacterium	0	0.00303367	0.00101413	0.00606885	0	0	0.000532304	0	0	0	0.000403047	0
D_0__Bacteria|D_1__Firmicutes|D_2__Clostridia|D_3__Clostridiales|D_4__Lachnospiraceae|D_5__uncultured|D_6__Clostridium sp. Clone-47	0	0.00040449	0	0	0	0	0	0	0	0	0.000362742	0
D_0__Bacteria|D_1__Firmicutes|D_2__Clostridia|D_3__Clostridiales|D_4__Ruminococcaceae|D_5__Ruminococcaceae UCG-014|D_6__uncultured bacterium	0	0.000202245	0	0.000156953	0	0	9.9807e-05	0	0	0	0	0
D_0__Bacteria|D_1__Bacteroidetes|D_2__Bacteroidia|D_3__Bacteroidales|D_4__Bacteroidaceae|D_5__Bacteroides|__	0.00226535	0.0115785	0.0026621	0.0163231	0	0.00555626	0.0080511	0.016629	0.00301259	0.0017424	0	0.000268348
D_0__Bacteria|D_1__Firmicutes|D_2__Clostridia|D_3__Clostridiales|D_4__Ruminococcaceae|D_5__Oscillibacter|D_6__uncultured bacterium	0	0.000758418	0.000253534	0.00230198	0	0.00195732	0.00336017	0.00140668	0.0028777	0.00412674	0.00415138	0.000402522
D_0__Bacteria|D_1__Firmicutes|D_2__Clostridia|D_3__Clostridiales|D_4__Lachnospiraceae|D_5__Lachnospiraceae UCG-006|D_6__uncultured bacterium	0.00636748	0.00965719	0.00817646	0.00371455	0.0257155	0.013354	0.0172999	0.0398895	0.011286	0.00710716	0.0347427	0.0671318
D_0__Bacteria|D_1__Bacteroidetes|D_2__Bacteroidia|D_3__Bacteroidales|D_4__Rikenellaceae|D_5__Rikenella|D_6__uncultured bacterium	0.00734709	0.0040449	0.0107752	0.0023543	0	0.00416719	0.00259498	0.00889224	0.00845324	0.00178825	0.00068518	0.00366743
D_0__Bacteria|D_1__Firmicutes|D_2__Clostridia|D_3__Clostridiales|D_4__Ruminococcaceae|D_5__Negativibacillus|D_6__uncultured bacterium	0.00306129	0.00343816	0.00500729	0.00737679	0.00108439	0.0014522	0.0155034	0.00266265	0.0044964	0.0069696	0.00745637	0.00474082
D_0__Bacteria|D_1__Firmicutes|D_2__Clostridia|D_3__Clostridiales|D_4__Ruminococcaceae|D_5__Ruminococcaceae UCG-003|D_6__uncultured bacterium	0	0	0	0	0	0	0.00206268	0	0.000404676	0.00132973	0.0025795	0
D_0__Bacteria|D_1__Firmicutes|D_2__Clostridia|D_3__Clostridiales|D_4__Lachnospiraceae|D_5__uncultured|D_6__uncultured Clostridiales bacterium	0.00446948	0.0018202	0.00285225	0.00381919	0	0.00107337	0.0033269	0.0028636	0.00184353	0.00284286	0.00120914	0.00125229
D_0__Bacteria|D_1__Actinobacteria|D_2__Coriobacteriia|D_3__Coriobacteriales|D_4__Eggerthellaceae|D_5__Enterorhabdus|D_6__Enterorhabdus caecimuris B7	0.000979612	0.000151684	0	0.00141258	0.000735835	0.000505114	0	0	0	0.000275116	0.000443352	0
D_0__Bacteria|D_1__Firmicutes|D_2__Clostridia|D_3__Clostridiales|D_4__Ruminococcaceae|D_5__Ruminiclostridium 5|D_6__uncultured bacterium	0.00226535	0.00257862	0.000697217	0.00130794	0.000232369	0.00173633	0.00382594	0.000401909	0.000494604	0.00243019	0.0101568	0.00617201
D_0__Bacteria|D_1__Bacteroidetes|D_2__Bacteroidia|D_3__Bacteroidales|D_4__Tannerellaceae|D_5__Parabacteroides|D_6__uncultured bacterium	0.0210004	0.00257862	0.0203461	0.00753374	0.00278843	0.0205203	0.00409209	0.00833961	0.00539568	0.00536476	0.00245859	0.00102867
D_0__Bacteria|D_1__Firmicutes|D_2__Erysipelotrichia|D_3__Erysipelotrichales|D_4__Erysipelotrichaceae|__|__	0	0	0	0	0	0.000631393	0	0	0	0	0	0
D_0__Bacteria|D_1__Firmicutes|D_2__Clostridia|D_3__Clostridiales|D_4__Ruminococcaceae|D_5__Ruminococcaceae UCG-010|D_6__uncultured bacterium	0	0	0	0	0	0	0	0	0	0	0	0.000402522
D_0__Bacteria|D_1__Bacteroidetes|D_2__Bacteroidia|D_3__Bacteroidales|D_4__Muribaculaceae|__|__	0.0323884	0.0189099	0.00766939	0.00408078	0.0507339	0.0225092	0.0180651	0.0209997	0.0393885	0.0381035	0.0116481	0.0566215
D_0__Bacteria|D_1__Firmicutes|D_2__Clostridia|D_3__Clostridiales|__|__|__	0.000612257	0.000707857	0	0.000575494	0	0.00091552	0	0	0.00746403	0	0.000604571	0
D_0__Bacteria|D_1__Firmicutes|D_2__Clostridia|D_3__Clostridiales|D_4__Ruminococcaceae|D_5__Oscillibacter|D_6__Oscillibacter sp. 1-3	0	0	0	0	0	0	0.000864994	0	0	0	0	0
D_0__Bacteria|D_1__Firmicutes|D_2__Clostridia|D_3__Clostridiales|D_4__Ruminococcaceae|D_5__[Eubacterium] coprostanoligenes group|D_6__uncultured bacterium	0.0524705	0.0460107	0.0933638	0.109919	0.0343519	0.0352002	0.0382594	0.0151721	0.0496853	0.0103627	0.0618677	0.0124335
D_0__Bacteria|D_1__Proteobacteria|D_2__Alphaproteobacteria|D_3__Rhodospirillales|D_4__uncultured|D_5__gut metagenome|D_6__gut metagenome	0	0.000151684	0	0	0	0.000126279	0.000765187	0.000653102	0.000314748	0.000320968	0	0.000268348
D_0__Bacteria|D_1__Firmicutes|D_2__Clostridia|D_3__Clostridiales|D_4__Lachnospiraceae|D_5__ASF356|D_6__uncultured bacterium	0	0	0	0	0.000309825	0	0.000199614	0	0.000629496	0	0	0.000268348
D_0__Bacteria|D_1__Firmicutes|D_2__Clostridia|D_3__Clostridiales|D_4__Lachnospiraceae|D_5__Lachnoclostridium|__	0.0023878	0.00237638	0.00456361	0.00308674	0.00201386	0.00331481	0.00249518	0.000954534	0.000899281	0.00527305	0.0141873	0.00648508
D_0__Bacteria|D_1__Firmicutes|D_2__Erysipelotrichia|D_3__Erysipelotrichales|D_4__Erysipelotrichaceae|D_5__Faecalitalea|D_6__unidentified	0	0	0	0	0.0101081	0.000473545	0.00099807	0.00035167	0	0	0	0
D_0__Bacteria|D_1__Firmicutes|D_2__Clostridia|D_3__Clostridiales|D_4__Ruminococcaceae|D_5__Ruminiclostridium 5|D_6__Ruminiclostridium sp. KB18	0	0.000505612	0	0	0.000232369	0	0.000864994	0	0	0	0.0042723	0
D_0__Bacteria|D_1__Bacteroidetes|D_2__Bacteroidia|D_3__Bacteroidales|D_4__Muribaculaceae|D_5__uncultured bacterium|D_6__uncultured bacterium	0.0296945	0.0803418	0.0431007	0.0196191	0.0172728	0.0622238	0.0516335	0.0690781	0.0894784	0.0833142	0.00995526	0.0656559
D_0__Bacteria|D_1__Firmicutes|D_2__Bacilli|D_3__Lactobacillales|D_4__Streptococcaceae|D_5__Streptococcus|D_6__uncultured bacterium	0	0.000202245	0	0	0	0	0	0	0	0	0	0
D_0__Bacteria|D_1__Firmicutes|D_2__Clostridia|D_3__Clostridiales|D_4__Family XIII|D_5__Family XIII AD3011 group|D_6__uncultured Clostridiales bacterium	0	0	0	0	0	0.00148377	0.00066538	0	0.000359712	0	0	0
D_0__Bacteria|D_1__Firmicutes|D_2__Clostridia|D_3__Clostridiales|D_4__Clostridiales vadinBB60 group|D_5__uncultured bacterium|D_6__uncultured bacterium	0	0.000252806	0	0.000418541	0	0	0	0	0	0	0	0
D_0__Bacteria|D_1__Firmicutes|D_2__Clostridia|D_3__Clostridiales|D_4__Ruminococcaceae|D_5__Candidatus Soleaferrea|D_6__uncultured bacterium	0	0	0	0	0.000154913	0	0	0	0	0.000137558	0	0
D_0__Bacteria|D_1__Firmicutes|D_2__Clostridia|D_3__Clostridiales|D_4__Family XIII|D_5__Family XIII AD3011 group|__	0.00912264	0.00485388	0.0106484	0.00763838	0.00360172	0.00429347	0.0037594	0.00241145	0.00427158	0.00917053	0.0128975	0.0131491
D_0__Bacteria|D_1__Bacteroidetes|D_2__Bacteroidia|D_3__Bacteroidales|D_4__Bacteroidaceae|D_5__Bacteroides|D_6__Bacteroides acidifaciens JCM 10556	0	0	0	0	0	0	0.00179653	0.00200955	0	0	0	0
D_0__Bacteria|D_1__Firmicutes|D_2__Clostridia|D_3__Clostridiales|D_4__Ruminococcaceae|D_5__Ruminiclostridium|D_6__uncultured bacterium	0.00244903	0.0225503	0.00538759	0.00706289	0	0.00520899	0.018797	0.00401909	0.00404676	0.00486038	0.00245859	0
D_0__Bacteria|D_1__Verrucomicrobia|D_2__Verrucomicrobiae|D_3__Verrucomicrobiales|D_4__Akkermansiaceae|D_5__Akkermansia|D_6__uncultured bacterium	0.019531	0.00434827	0.00526082	0.00156953	0.00197514	0.00157848	0.00605496	0.00512434	0.00746403	0.000366821	0.00789972	0.011047
D_0__Bacteria|D_1__Firmicutes|D_2__Clostridia|D_3__Clostridiales|D_4__Lachnospiraceae|D_5__[Ruminococcus] torques group|__	0.0655115	0.0235615	0.044305	0.0495972	0.242206	0.0369996	0	0.00075358	0.076304	0.0553441	0.00149127	0.000670871
D_0__Bacteria|D_1__Firmicutes|D_2__Clostridia|D_3__Clostridiales|D_4__Ruminococcaceae|D_5__Ruminiclostridium 5|D_6__Clostridium sp. Culture Jar-17	0	0	0	0.000837083	0	0	0	0	0.00544065	0	0.000201524	0.000983944
D_0__Bacteria|D_1__Firmicutes|D_2__Clostridia|D_3__Clostridiales|D_4__Lachnospiraceae|D_5__uncultured|D_6__mouse gut metagenome	0.0061838	0.0124381	0.0200925	0.0230198	0.00344681	0.00189418	0.00326036	0.000301432	0.00107914	0.00252189	0.0218451	0.00483027
D_0__Bacteria|D_1__Firmicutes|D_2__Clostridia|D_3__Clostridiales|D_4__Lachnospiraceae|D_5__Blautia|__	0.00226535	0	0.00139443	0.00648739	0.000387282	0.00271499	0.00841706	0	0.000404676	0.013068	0.0125751	0.013641
D_0__Bacteria|D_1__Bacteroidetes|D_2__Bacteroidia|D_3__Bacteroidales|D_4__Prevotellaceae|D_5__Alloprevotella|D_6__uncultured Bacteroidales bacterium	0.0164085	0.0187077	0.015212	0.00795229	0.000503466	0.0145852	0.0335352	0.039588	0.0203687	0.0319593	0.00233767	0.00903439
D_0__Bacteria|D_1__Firmicutes|D_2__Clostridia|D_3__Clostridiales|D_4__Peptococcaceae|D_5__uncultured|D_6__uncultured bacterium	0.000306129	0.00080898	0	0.00130794	0	0.000220987	0.000632111	0	0.000134892	0.000275116	0.000604571	0
D_0__Bacteria|D_1__Firmicutes|D_2__Clostridia|D_3__Clostridiales|D_4__Ruminococcaceae|D_5__Oscillibacter|__	0.00128574	0.00146628	0.000760601	0	0	0	0.00116442	0	0	0.00110046	0.000967313	0
D_0__Bacteria|D_1__Bacteroidetes|D_2__Bacteroidia|D_3__Bacteroidales|D_4__Rikenellaceae|D_5__Alistipes|D_6__Faecalibacterium prausnitzii	0	0.000202245	0.000697217	0.000261588	0	0	0.00033269	0.000150716	0.000629496	0.000320968	0	0.000447247
D_0__Bacteria|D_1__Firmicutes|D_2__Clostridia|D_3__Clostridiales|D_4__Ruminococcaceae|D_5__Ruminococcaceae UCG-014|D_6__uncultured Ruminococcaceae bacterium	0	0	0	0	0.000309825	0.0045776	0	0	0.00130396	0.00105461	0.00161219	0
D_0__Bacteria|D_1__Firmicutes|D_2__Clostridia|D_3__Clostridiales|D_4__Ruminococcaceae|D_5__Ruminiclostridium 9|D_6__Clostridiales bacterium CIEAF 026	0	0	0	0.000732447	0	0	0	0	0	0	0	0
D_0__Bacteria|D_1__Firmicutes|D_2__Bacilli|D_3__Lactobacillales|D_4__Lactobacillaceae|D_5__Lactobacillus|__	0.00753077	0.00252806	0.00272549	0.00570263	0.00449247	0.00309382	0.00459112	0.0110023	0.00251799	0.000641937	0.00612631	0.00787155
D_0__Bacteria|D_1__Firmicutes|D_2__Bacilli|D_3__Lactobacillales|D_4__Lactobacillaceae|D_5__Lactobacillus|D_6__Lactobacillus reuteri	0.000673483	0	0	0.00277284	0	0	0.0013973	0	0	0	0	0
D_0__Bacteria|D_1__Actinobacteria|D_2__Actinobacteria|D_3__Corynebacteriales|D_4__Mycobacteriaceae|D_5__Mycobacterium|D_6__uncultured bacterium	0	0	0	0	0	0	0	0	0	0	0	0
D_0__Bacteria|D_1__Actinobacteria|D_2__Coriobacteriia|D_3__Coriobacteriales|D_4__Eggerthellaceae|D_5__Parvibacter|D_6__uncultured bacterium	0	0	0	0	0	0	0.000133076	0	0	0	0	0
D_0__Bacteria|D_1__Bacteroidetes|D_2__Bacteroidia|D_3__Bacteroidales|D_4__Bacteroidaceae|D_5__Bacteroides|D_6__Bacteroides sp. HPS0048	0	0	0	0	0	0	0	0	0	0	0	0
D_0__Bacteria|D_1__Bacteroidetes|D_2__Bacteroidia|D_3__Bacteroidales|D_4__Prevotellaceae|D_5__Prevotellaceae Ga6A1 group|D_6__uncultured bacterium	0	0	0	0	0	0	0	0	0	0	0	0
D_0__Bacteria|D_1__Cyanobacteria|D_2__Melainabacteria|D_3__Gastranaerophilales|__|__|__	0	0	0	0	0	0	0	0	0	0	0	0
D_0__Bacteria|D_1__Firmicutes|D_2__Bacilli|D_3__Bacillales|D_4__Staphylococcaceae|D_5__Jeotgalicoccus|D_6__uncultured bacterium	0	0	0	0	0	0	0	0	0	0	0.000161219	0
D_0__Bacteria|D_1__Firmicutes|D_2__Bacilli|D_3__Bacillales|D_4__Staphylococcaceae|D_5__Staphylococcus|D_6__Staphylococcus arlettae	0	0	0	0	0	0	0	0	0	0	0	0
D_0__Bacteria|D_1__Firmicutes|D_2__Bacilli|D_3__Bacillales|D_4__Staphylococcaceae|D_5__Staphylococcus|D_6__uncultured bacterium	0	0	0.0022818	0.00272052	0	0.000157848	0	0	0.000314748	0	0	0.000581421
D_0__Bacteria|D_1__Firmicutes|D_2__Bacilli|D_3__Lactobacillales|D_4__Enterococcaceae|D_5__Enterococcus|__	0	0	0	0.000732447	0	0	0	0	0	0	0	0
D_0__Bacteria|D_1__Firmicutes|D_2__Bacilli|D_3__Lactobacillales|D_4__Lactobacillaceae|D_5__Lactobacillus|D_6__Lactobacillus johnsonii	0	0	0	0	0	0	0.00163018	0	0	0	0	0
D_0__Bacteria|D_1__Firmicutes|D_2__Bacilli|D_3__Lactobacillales|D_4__Streptococcaceae|D_5__Streptococcus|D_6__uncultured Streptococcus sp.	0	0	0	0	0	0	0	0	0	0	0	0
D_0__Bacteria|D_1__Firmicutes|D_2__Clostridia|D_3__Clostridiales|D_4__Christensenellaceae|D_5__Christensenellaceae R-7 group|D_6__uncultured Christensenellaceae bacterium	0	0	0	0	0	0	0	0	0	0	0	0
D_0__Bacteria|D_1__Firmicutes|D_2__Clostridia|D_3__Clostridiales|D_4__Clostridiales vadinBB60 group|D_5__uncultured Clostridiales bacterium|D_6__uncultured Clostridiales bacterium	0	0	0	0.000104635	0	0	0	0	0	0	0	0
D_0__Bacteria|D_1__Firmicutes|D_2__Clostridia|D_3__Clostridiales|D_4__Eubacteriaceae|D_5__Anaerofustis|D_6__Anaerofustis sp. Marseille-P2441	0	0	0	0	0	0	0	0	0	0	0	0
D_0__Bacteria|D_1__Firmicutes|D_2__Clostridia|D_3__Clostridiales|D_4__Family XIII|D_5__Family XIII AD3011 group|D_6__uncultured bacterium	0	0	0	0	0	0.000536684	0.000232883	0.000150716	0.000584532	0	0	0
D_0__Bacteria|D_1__Firmicutes|D_2__Clostridia|D_3__Clostridiales|D_4__Lachnospiraceae|D_5__ASF356|D_6__uncultured Clostridiales bacterium	0	0	0	0	0	0	0	0	0	0	0	0
D_0__Bacteria|D_1__Firmicutes|D_2__Clostridia|D_3__Clostridiales|D_4__Lachnospiraceae|D_5__ASF356|__	0	0	0	0	0	0	0	0	0	0	0	0
D_0__Bacteria|D_1__Firmicutes|D_2__Clostridia|D_3__Clostridiales|D_4__Lachnospiraceae|D_5__Lachnospiraceae NK4A136 group|D_6__Clostridiales bacterium CIEAF 020	0	0	0	0	0	0	0	0	0	0.000917053	0.0016928	0
D_0__Bacteria|D_1__Firmicutes|D_2__Clostridia|D_3__Clostridiales|D_4__Lachnospiraceae|D_5__Lachnospiraceae NK4A136 group|D_6__Clostridium sp. Clone-16	0	0	0	0	0	0	0	0	0	0	0.000523961	0
D_0__Bacteria|D_1__Firmicutes|D_2__Clostridia|D_3__Clostridiales|D_4__Lachnospiraceae|D_5__Lachnospiraceae NK4A136 group|D_6__uncultured Clostridiales bacterium	0	0.000303367	0	0	0	0	0	0	0	0	0.00068518	0
D_0__Bacteria|D_1__Firmicutes|D_2__Clostridia|D_3__Clostridiales|D_4__Lachnospiraceae|D_5__Lachnospiraceae NK4A136 group|D_6__unidentified	0	0.000606735	0	0	0	0	0	0	0	0	0.000523961	0
D_0__Bacteria|D_1__Firmicutes|D_2__Clostridia|D_3__Clostridiales|D_4__Lachnospiraceae|D_5__Lachnospiraceae NK4A136 group|__	0	0	0	0	0	0	0	0	0	0	0	0
D_0__Bacteria|D_1__Firmicutes|D_2__Clostridia|D_3__Clostridiales|D_4__Lachnospiraceae|D_5__Lachnospiraceae UCG-001|D_6__uncultured Clostridiales bacterium	0	0	0	0	0	0	0	0	0	0	0	0
D_0__Bacteria|D_1__Firmicutes|D_2__Clostridia|D_3__Clostridiales|D_4__Lachnospiraceae|D_5__Marvinbryantia|D_6__Clostridiales bacterium CIEAF 012	0	0	0	0	0.00042601	0	0	0	0	0	0	0
D_0__Bacteria|D_1__Firmicutes|D_2__Clostridia|D_3__Clostridiales|D_4__Lachnospiraceae|D_5__Roseburia|D_6__Clostridium sp. Clone-44	0	0	0	0	0	0	0	0	0	0	0	0
D_0__Bacteria|D_1__Firmicutes|D_2__Clostridia|D_3__Clostridiales|D_4__Lachnospiraceae|D_5__Roseburia|D_6__mouse gut metagenome	0	0	0	0	0	0	0	0	0	0	0	0
D_0__Bacteria|D_1__Firmicutes|D_2__Clostridia|D_3__Clostridiales|D_4__Lachnospiraceae|D_5__uncultured|D_6__Clostridium sp. Culture Jar-56	0	0	0	0	0	0	0	0	0.00022482	0.00105461	0.00290194	0.00156537
D_0__Bacteria|D_1__Firmicutes|D_2__Clostridia|D_3__Clostridiales|D_4__Lachnospiraceae|D_5__uncultured|D_6__Clostridium sp. Culture-54	0	0	0	0	0	0	0	0	0	0	0	0
D_0__Bacteria|D_1__Firmicutes|D_2__Clostridia|D_3__Clostridiales|D_4__Ruminococcaceae|D_5__Ruminiclostridium 6|D_6__uncultured bacterium	0	0	0	0.000366224	0	0	0	0	0	0	0	0
D_0__Bacteria|D_1__Firmicutes|D_2__Clostridia|D_3__Clostridiales|D_4__Ruminococcaceae|D_5__Ruminococcaceae UCG-014|__	0	0	0	0	0	0	0	0	0	0	0	0.00084977
D_0__Bacteria|D_1__Firmicutes|D_2__Clostridia|D_3__Clostridiales|D_4__Ruminococcaceae|D_5__Ruminococcus 1|D_6__uncultured Clostridiales bacterium	0	0	0	0.000575494	0	0	0	0	0	0	0	0
D_0__Bacteria|D_1__Firmicutes|D_2__Clostridia|D_3__Clostridiales|D_4__Ruminococcaceae|D_5__Ruminococcus 1|D_6__uncultured bacterium	0	0	0	0.00298211	0	0	0	0	0	0	0	0
D_0__Bacteria|D_1__Firmicutes|D_2__Clostridia|D_3__Clostridiales|D_4__Ruminococcaceae|D_5__[Eubacterium] coprostanoligenes group|D_6__gut metagenome	0	0	0	0	0	0	0	0	0	0	0	0
D_0__Bacteria|D_1__Patescibacteria|D_2__Saccharimonadia|D_3__Saccharimonadales|D_4__Saccharimonadaceae|D_5__Candidatus Saccharimonas|D_6__uncultured bacterium	0	0	0	0	0	0	6.6538e-05	0	0	0	0	0
D_0__Bacteria|D_1__Proteobacteria|D_2__Gammaproteobacteria|D_3__Betaproteobacteriales|D_4__Burkholderiaceae|D_5__Parasutterella|D_6__uncultured bacterium	0	0	0	0	0	0	0.000532304	0	0	0	0	0
D_0__Bacteria|D_1__Tenericutes|D_2__Mollicutes|D_3__Mollicutes RF39|D_4__uncultured bacterium|D_5__uncultured bacterium|D_6__uncultured bacterium	0	0	0	0	0	0	0	0	0	0	0	0
