# Supplementary material for: Natto consumption suppresses atherosclerotic plaque progression in LDL receptor-deficient mice transplanted with iRFP-expressing hematopoietic cells
Source: Sci Rep. 2023 Dec 18;13:22469. doi: 10.1038/s41598-023-48562-y (PMC10728071; doi:10.1038/s41598-023-48562-y)
Supplement: Supplementary file 2 — Supplementary Tables. [file 41598_2023_48562_MOESM2_ESM.zip › Supplementary table 6_Lefse.xlsx]

## Sheet: hmp_small_aerobiosis
foodtype	HCD9week	HCD9week	HCD9week	HCD9week	HCD9week	HCD9week	LVK9week	LVK9week	LVK9week	LVK9week	LVK9week	LVK9week
Supplemental Table 6: Data used for Lefse analysis
This table contains the data used for Lefse analysis. Each column represents the microbial abundance in different groups at 9 weeks.
	HCD						LVK
D_0__Bacteria|D_1__Firmicutes|D_2__Clostridia|D_3__Clostridiales|D_4__Clostridiaceae 1|D_5__Clostridium sensu stricto 1|D_6__uncultured bacterium	0.00451422	0.00849421	0.00877233	0.00892965	0.00556943	0.0037154	0	0	0.00874988	0.00174803	0.00275632	0.000242565
D_0__Bacteria|D_1__Bacteroidetes|D_2__Bacteroidia|D_3__Bacteroidales|D_4__Rikenellaceae|D_5__Rikenella|__	0	0	0	0	0	0.000297232	0.00085012	0.00143818	0.00450553	0.0127052	0.000155286	0.00213458
D_0__Bacteria|D_1__Bacteroidetes|D_2__Bacteroidia|D_3__Bacteroidales|D_4__Rikenellaceae|D_5__Alistipes|D_6__Alistipes sp. Marseille-P2431	0.000902844	0.000551572	0.00018181	0	0.000336086	0.000891696	0.00195897	0.0016714	0.00101211	0.000895331	0.000621142	0.000873235
D_0__Bacteria|D_1__Bacteroidetes|D_2__Bacteroidia|D_3__Bacteroidales|D_4__Muribaculaceae|D_5__uncultured Bacteroidales bacterium|D_6__uncultured Bacteroidales bacterium	0.0245774	0.0116566	0.0044998	0.0113028	0.0218456	0.0242244	0.0411384	0.0295798	0.0447615	0.026732	0.0540394	0.0160093
D_0__Bacteria|D_1__Bacteroidetes|D_2__Bacteroidia|D_3__Bacteroidales|D_4__Bacteroidaceae|D_5__Bacteroides|D_6__Bacteroides caecimuris	0	0	0	0	0	0	0	0	0	0	0.000504678	0.000242565
D_0__Bacteria|D_1__Firmicutes|D_2__Clostridia|D_3__Clostridiales|D_4__Peptostreptococcaceae|D_5__Romboutsia|D_6__uncultured bacterium	0.00265837	0.00945027	0.0117722	0.00450505	0.00840215	0.0163106	0	0	0.00202423	0.000298444	0	0.000679183
D_0__Bacteria|D_1__Firmicutes|D_2__Bacilli|D_3__Bacillales|D_4__Bacillaceae|D_5__Bacillus|__	0	0	0	0	0	0.000445848	0.000295694	0.000349827	0	0	0.000543499	0.000436618
D_0__Bacteria|D_1__Firmicutes|D_2__Clostridia|D_3__Clostridiales|D_4__Ruminococcaceae|D_5__Harryflintia|D_6__uncultured bacterium	0.000150474	0.000441258	0.000136357	0	0	0	0.000443541	0.000194348	0.00026119	0.000682157	0.000543499	0.000533644
D_0__Bacteria|D_1__Firmicutes|D_2__Clostridia|D_3__Clostridiales|D_4__Lachnospiraceae|__|__	0.0605407	0.0730649	0.129949	0.118378	0.058719	0.065391	0.0313066	0.0285692	0.0204381	0.0326583	0.0340852	0.0638917
D_0__Bacteria|D_1__Bacteroidetes|D_2__Bacteroidia|D_3__Bacteroidales|D_4__Rikenellaceae|D_5__Alistipes|D_6__gut metagenome	0.00140442	0.000514801	0.000454525	0	0.000864221	0.00118893	0	0	0.000293839	0.000298444	0.000155286	0
D_0__Bacteria|D_1__Firmicutes|D_2__Clostridia|D_3__Clostridiales|D_4__Ruminococcaceae|D_5__Ruminiclostridium 9|__	0.000451422	0.00430226	0.0054543	0.000362013	0.00139236	0.000148616	0.0102754	0.00676332	0.00519116	0.00255809	0.00205753	0.00727696
D_0__Bacteria|D_1__Bacteroidetes|D_2__Bacteroidia|D_3__Bacteroidales|D_4__Marinifilaceae|D_5__Odoribacter|D_6__uncultured bacterium	0.00050158	0.000772201	0.000681787	0.000362013	0.000480123	0.00271224	0.00310479	0.00423679	0.00483202	0.0036666	0.00112582	0.00300781
D_0__Bacteria|D_1__Firmicutes|D_2__Clostridia|D_3__Clostridiales|D_4__Lachnospiraceae|D_5__Roseburia|D_6__uncultured Clostridiales bacterium	0	0.000551572	0	0	0	0	0.00121974	0.0043534	0.00215482	0.00272863	0.0110641	0.0100907
D_0__Bacteria|D_1__Bacteroidetes|D_2__Bacteroidia|D_3__Bacteroidales|D_4__Rikenellaceae|D_5__Alistipes|D_6__Alistipes sp. N15.MGS-157	0	0.000220629	0.0117722	0.0100961	0.0108028	0.0125581	0	0	0.00303634	0.0104455	0.00784192	0.0178043
D_0__Bacteria|D_1__Bacteroidetes|D_2__Bacteroidia|D_3__Bacteroidales|D_4__Rikenellaceae|D_5__Alistipes|D_6__Alistipes finegoldii	0	0.000220629	0.0143175	0.0106995	0.0129633	0.0150102	0.000110885	0	0.00300369	0.0118951	0.00675492	0.0199389
D_0__Bacteria|D_1__Firmicutes|D_2__Clostridia|D_3__Clostridiales|D_4__Christensenellaceae|D_5__Christensenellaceae R-7 group|D_6__uncultured bacterium	0.000551738	0.000588343	0.00018181	0.000804473	0.000192049	0.00018577	0.000147847	0	0	0	0	0
D_0__Bacteria|D_1__Firmicutes|D_2__Erysipelotrichia|D_3__Erysipelotrichales|D_4__Erysipelotrichaceae|D_5__Turicibacter|D_6__Turicibacter sp. LA61	0	0	0	0	0	0.00018577	0.00336352	0.00377036	0.0053544	0.00439139	0.01021	0
D_0__Bacteria|D_1__Firmicutes|D_2__Clostridia|D_3__Clostridiales|D_4__Ruminococcaceae|D_5__uncultured|D_6__unidentified	0	0	0	0	0	0	0.00162632	0.00147705	0.00114271	0.00302707	0.000349392	0.00150391
D_0__Bacteria|D_1__Firmicutes|D_2__Clostridia|D_3__Clostridiales|D_4__Ruminococcaceae|D_5__Ruminiclostridium 5|D_6__Clostridium sp. Culture Jar-13	0	0	0	0	0	0	0.00458326	0.00233218	0	0	0	0
D_0__Bacteria|D_1__Firmicutes|D_2__Clostridia|D_3__Clostridiales|D_4__Ruminococcaceae|D_5__Ruminiclostridium 5|__	0.00225711	0.002574	0.00604518	0.000764249	0.00187248	0.00237786	0.000813158	0.000583045	0.00130595	0.00127904	0.00361039	0.00174647
D_0__Bacteria|D_1__Bacteroidetes|D_2__Bacteroidia|D_3__Bacteroidales|D_4__Bacteroidaceae|D_5__Bacteroides|D_6__uncultured Bacteroidales bacterium	0.0258314	0.030888	0.017681	0.0373275	0.0614077	0.0192458	0.044428	0.100595	0.0708479	0.00592624	0.00803603	0.00601562
D_0__Bacteria|__|__|__|__|__|__	0.00025079	0.000147086	0.000136357	0	0.000192049	0	0.000110885	0	0	8.52697e-05	0.000194107	0
D_0__Bacteria|D_1__Firmicutes|D_2__Clostridia|D_3__Clostridiales|D_4__Ruminococcaceae|D_5__uncultured|__	0	0.000330943	0	0.000321789	0	0	0.0287562	0.025654	0.00790101	0.0124494	0	0.000194052
D_0__Bacteria|D_1__Firmicutes|D_2__Clostridia|D_3__Clostridiales|D_4__Lachnospiraceae|D_5__uncultured|D_6__Clostridium sp. Culture-27	0	0	0	0	0	0	0.000147847	0	0.00026119	0	0	0
D_0__Bacteria|D_1__Proteobacteria|D_2__Deltaproteobacteria|D_3__Desulfovibrionales|D_4__Desulfovibrionaceae|D_5__Desulfovibrio|D_6__uncultured delta proteobacterium	0.00050158	0	0	0.00205141	0	0.000705926	0.00177416	0.000544175	0.000326488	0.000554253	0.00376567	0.00349294
D_0__Bacteria|D_1__Firmicutes|D_2__Clostridia|D_3__Clostridiales|D_4__Ruminococcaceae|D_5__Butyricicoccus|D_6__uncultured bacterium	0	0	0	0	0	0	0.000776197	0	0	0.000383713	0.00170814	0.00130985
D_0__Bacteria|D_1__Firmicutes|D_2__Clostridia|D_3__Clostridiales|D_4__Family XIII|__|__	0.00230727	0.00139732	0.00168174	0.0067978	0.00139236	0.0055731	0.000702273	0.000155479	0	0.000511618	0	0.00063067
D_0__Bacteria|D_1__Bacteroidetes|D_2__Bacteroidia|D_3__Bacteroidales|D_4__Muribaculaceae|D_5__mouse gut metagenome|D_6__mouse gut metagenome	0.00351106	0	0	0.00100559	0.000960246	0.000966004	0.00465718	0	0.00287309	0.000255809	0.00718196	0.00286227
D_0__Bacteria|D_1__Bacteroidetes|D_2__Bacteroidia|D_3__Bacteroidales|D_4__Tannerellaceae|D_5__Parabacteroides|D_6__uncultured Bacteroidales bacterium	0	0	0	0	0	0	0.00358529	0	0.00391786	0.00865487	0.00131993	0.00261971
D_0__Bacteria|D_1__Firmicutes|D_2__Clostridia|D_3__Clostridiales|D_4__Ruminococcaceae|D_5__UBA1819|D_6__uncultured bacterium	0.000852686	0.00580989	0.00754511	0.000563131	0.0027367	0.00219209	0.000517464	0.000233218	0.000489732	0.000596888	0	0.000582157
D_0__Bacteria|D_1__Firmicutes|D_2__Clostridia|D_3__Clostridiales|D_4__Ruminococcaceae|D_5__Ruminiclostridium 9|D_6__unidentified	0	0	0	0	0	0.000817388	0.00798374	0	0.00297104	0	0.00263985	0.00732547
D_0__Bacteria|D_1__Bacteroidetes|D_2__Bacteroidia|D_3__Bacteroidales|D_4__Prevotellaceae|D_5__Prevotellaceae UCG-001|D_6__uncultured bacterium	0	0	0	0	0	0.000297232	0	0	0	0.00136431	0.000232928	0.00237714
D_0__Bacteria|D_1__Bacteroidetes|D_2__Bacteroidia|D_3__Bacteroidales|D_4__Rikenellaceae|D_5__Rikenellaceae RC9 gut group|D_6__uncultured bacterium	0.000150474	0.000845744	0.00290896	0	0.000528135	0.00215493	0	0	0.000489732	0.000468983	0	0
D_0__Bacteria|D_1__Firmicutes|D_2__Clostridia|D_3__Clostridiales|D_4__Ruminococcaceae|D_5__uncultured|D_6__Gorbachella massiliensis	0.000401264	0.00183857	0.0399527	0.00128716	0.0207413	0.024856	0.00022177	0.000272088	0.00107741	0.000298444	0.000349392	0.000921748
D_0__Bacteria|D_1__Firmicutes|D_2__Clostridia|D_3__Clostridiales|D_4__Lachnospiraceae|D_5__Eisenbergiella|D_6__Clostridium sp. KLE 1755	0	0	0	0	0	0	0	0.000155479	0	0.000170539	0.000349392	0.000388105
D_0__Bacteria|D_1__Actinobacteria|D_2__Coriobacteriia|D_3__Coriobacteriales|D_4__Atopobiaceae|D_5__Coriobacteriaceae UCG-002|D_6__uncultured bacterium	0.0187591	0.0137158	0.000454525	0.00868831	0.000960246	0.00018577	0	0	0.000326488	0.000298444	7.76428e-05	0
D_0__Bacteria|D_1__Firmicutes|D_2__Clostridia|D_3__Clostridiales|D_4__Ruminococcaceae|D_5__Ruminiclostridium 9|D_6__uncultured Clostridiales bacterium	0.00105332	0	0.000454525	0.000281566	0	0.00297232	0	0	0	0.000852697	0.000892892	0
D_0__Bacteria|D_1__Firmicutes|D_2__Clostridia|D_3__Clostridiales|D_4__Lachnospiraceae|D_5__Lachnospiraceae NK4A136 group|D_6__Lachnospiraceae bacterium COE1	0	0	0	0	0	0.00037154	0	0	0.00430964	0.00187593	0	0.00528793
D_0__Bacteria|D_1__Epsilonbacteraeota|D_2__Campylobacteria|D_3__Campylobacterales|D_4__Helicobacteraceae|D_5__Helicobacter|__	0.0505091	0.126788	0.0717695	0.0291621	0.101306	0.292588	0.163297	0.259611	0.262235	0.200341	0.0719748	0.235579
D_0__Bacteria|D_1__Firmicutes|D_2__Clostridia|D_3__Clostridiales|D_4__Ruminococcaceae|D_5__Ruminococcaceae NK4A214 group|D_6__uncultured bacterium	0.000200632	0.00169149	0.00118176	0.000201118	0.000816209	0	0.000147847	0.000233218	9.79464e-05	0	0.000776428	0.000339592
D_0__Bacteria|D_1__Firmicutes|D_2__Clostridia|D_3__Clostridiales|D_4__Ruminococcaceae|D_5__uncultured|D_6__Clostridiales bacterium CIEAF 013	0	0	0	0	0	0.00115177	0.007725	0	0.00189363	0	0	0
D_0__Bacteria|D_1__Actinobacteria|D_2__Coriobacteriia|D_3__Coriobacteriales|D_4__Eggerthellaceae|D_5__Enterorhabdus|D_6__uncultured bacterium	0	0.000441258	0.000954502	0.00044246	0.00254465	0.00271224	0.000961005	0.00136044	0	0	0.000232928	0
D_0__Bacteria|D_1__Firmicutes|D_2__Clostridia|D_3__Clostridiales|D_4__Lachnospiraceae|D_5__Lachnospiraceae UCG-010|D_6__uncultured bacterium	0	0	0	0	0	0	0	0	0	0	0.000194107	0
D_0__Bacteria|D_1__Firmicutes|D_2__Clostridia|D_3__Clostridiales|D_4__Ruminococcaceae|D_5__Ruminococcus 1|__	0	0	0	0	0	0	0.00192201	0.000272088	0	0	0	0
D_0__Bacteria|D_1__Firmicutes|D_2__Clostridia|D_3__Clostridiales|D_4__Lachnospiraceae|D_5__Lachnoclostridium|D_6__Clostridium fusiformis	0.000652054	0.00121346	0	0.00088492	0	0	0.000776197	0.00139931	0.00143655	0.00311234	0.001087	0.0029593
D_0__Bacteria|D_1__Proteobacteria|D_2__Deltaproteobacteria|D_3__Desulfovibrionales|D_4__Desulfovibrionaceae|D_5__Bilophila|D_6__uncultured bacterium	0.0341576	0.0302997	0.061179	0.0351152	0.03116	0.0530188	0.0499723	0.0496366	0.0301348	0.0435302	0.0404131	0.0738369
D_0__Bacteria|D_1__Firmicutes|D_2__Clostridia|D_3__Clostridiales|D_4__Ruminococcaceae|D_5__Anaerotruncus|D_6__unidentified	0.00356122	0.0018018	0	0.00454527	0.0106107	0	0	0.000349827	0.000228542	0.000468983	0.00225164	0
D_0__Bacteria|D_1__Proteobacteria|D_2__Deltaproteobacteria|D_3__Desulfovibrionales|D_4__Desulfovibrionaceae|D_5__Desulfovibrio|D_6__uncultured bacterium	0.00626975	0.00470675	0.0159538	0.0166928	0.00244863	0.00676203	0.00450933	0.000971742	0.000750922	0.0039224	0.0118405	0.0100907
D_0__Bacteria|D_1__Bacteroidetes|D_2__Bacteroidia|D_3__Bacteroidales|D_4__Rikenellaceae|D_5__Alistipes|D_6__uncultured bacterium	0.0392737	0.0274683	0.00218172	0.00349946	0.0149798	0.0286829	0.0292737	0.0255374	0.0199484	0.028608	0.00248457	0.011255
D_0__Bacteria|D_1__Firmicutes|D_2__Erysipelotrichia|D_3__Erysipelotrichales|D_4__Erysipelotrichaceae|D_5__uncultured|D_6__uncultured bacterium	0.00230727	0.00378746	0.00104541	0.00301677	0.0162282	0.00126324	0.000147847	0	0	0.000511618	0.000504678	0.000582157
D_0__Bacteria|D_1__Bacteroidetes|D_2__Bacteroidia|D_3__Bacteroidales|D_4__Tannerellaceae|D_5__Parabacteroides|D_6__Parabacteroides goldsteinii CL02T12C30	0.0106335	0.0253723	0.000636335	0.000844697	0.00542539	0.00620472	0.00432452	0.0113888	0.00522381	0.00336815	0.000892892	0.00320186
D_0__Bacteria|D_1__Firmicutes|D_2__Clostridia|D_3__Clostridiales|D_4__Lachnospiraceae|D_5__Acetatifactor|D_6__uncultured bacterium	0	0.000404486	0.00122722	0	0	0.000520156	0.000887082	0	0.00026119	0.000426348	0	0.000921748
D_0__Bacteria|D_1__Firmicutes|D_2__Clostridia|D_3__Clostridiales|D_4__Ruminococcaceae|D_5__[Eubacterium] coprostanoligenes group|__	0	0	0	0	0	0	0	0	0	0	0	0
D_0__Bacteria|D_1__Firmicutes|D_2__Clostridia|D_3__Clostridiales|D_4__Lachnospiraceae|D_5__Marvinbryantia|D_6__uncultured bacterium	0	0	0.00231808	0	0.00115229	0.000594464	0	0	0	0	0.000232928	0
D_0__Bacteria|D_1__Firmicutes|D_2__Clostridia|D_3__Clostridiales|D_4__Family XIII|D_5__[Eubacterium] brachy group|D_6__uncultured bacterium	0.00260822	0.000404486	0	0.00185029	0	0	0	0	0	0	0	0
D_0__Bacteria|D_1__Bacteroidetes|D_2__Bacteroidia|D_3__Bacteroidales|D_4__Muribaculaceae|D_5__uncultured Barnesiella sp.|D_6__uncultured Barnesiella sp.	0.0179064	0.00356683	0.00149993	0.0170548	0.0108508	0.00133754	0.000813158	0.000932872	0.00137125	0.00353869	0.00364921	0.00984815
D_0__Bacteria|D_1__Firmicutes|D_2__Clostridia|D_3__Clostridiales|D_4__Ruminococcaceae|D_5__Intestinimonas|D_6__uncultured bacterium	0	0.00169149	0.000772692	0	0.00105627	0	0.000702273	0.00260427	0.00156714	0.00119378	0	0.000582157
D_0__Bacteria|D_1__Firmicutes|D_2__Clostridia|D_3__Clostridiales|D_4__Lachnospiraceae|D_5__A2|D_6__uncultured bacterium	0	0	0	0	0	0	0.00465718	0.000894002	0.00169774	0.00132168	0.000815249	0
D_0__Bacteria|D_1__Firmicutes|D_2__Clostridia|D_3__Clostridiales|D_4__Ruminococcaceae|__|__	0.0188594	0.018496	0.0174083	0.00193073	0.00360092	0.0125209	0.00853816	0.000971742	0.0055503	0.00767427	0.00702667	0.00805317
D_0__Bacteria|D_1__Firmicutes|D_2__Clostridia|D_3__Clostridiales|D_4__Lachnospiraceae|D_5__Lachnospiraceae UCG-006|__	0.00687165	0.00455966	0.0235444	0.00619444	0.00254465	0.00248932	0.00181113	0.00291523	0.00287309	0.00174803	0.00252339	0.00596711
D_0__Bacteria|D_1__Firmicutes|D_2__Clostridia|D_3__Clostridiales|D_4__Lachnospiraceae|D_5__Acetatifactor|__	0	0	0	0	0	0	0	0.000427566	0	0	0	0.000291078
D_0__Bacteria|D_1__Firmicutes|D_2__Clostridia|D_3__Clostridiales|D_4__Ruminococcaceae|D_5__Ruminococcaceae UCG-009|D_6__unidentified	0	0.000698658	0.00113631	0	0.000480123	0	0.000332656	0.000155479	0	0	0	0
D_0__Bacteria|D_1__Firmicutes|D_2__Clostridia|D_3__Clostridiales|D_4__Lachnospiraceae|D_5__Lachnoclostridium|D_6__Clostridium sp. cTPY-12	0.000652054	0	0	0.000724026	0	0	0.000480503	0.000272088	0	0	0.000232928	0
D_0__Bacteria|D_1__Firmicutes|D_2__Bacilli|D_3__Lactobacillales|D_4__Streptococcaceae|D_5__Streptococcus|D_6__Streptococcus equinus	0.000150474	0	0.000409072	0.000281566	0	0.000260078	0	0	9.79464e-05	0	0	0
D_0__Bacteria|D_1__Firmicutes|D_2__Clostridia|D_3__Clostridiales|D_4__Ruminococcaceae|D_5__Ruminiclostridium 9|D_6__uncultured bacterium	0.00717259	0.0215481	0.0178628	0.00583243	0.00907432	0.00665057	0.0121974	0.0105337	0.0160632	0.0124494	0.0246904	0.01305
D_0__Bacteria|D_1__Actinobacteria|D_2__Actinobacteria|D_3__Corynebacteriales|D_4__Corynebacteriaceae|D_5__Corynebacterium|D_6__unidentified	0	0	0	0.000362013	0.000144037	0.000334386	0	0	0	0	0.000194107	0.000145539
D_0__Bacteria|D_1__Firmicutes|D_2__Clostridia|D_3__Clostridiales|D_4__Lachnospiraceae|D_5__Lachnospiraceae UCG-006|D_6__Clostridium sp. ASF502	0.0040628	0.001287	0.0204082	0.00281566	0	0.00118893	0	0	0	0	0	0.00358997
D_0__Bacteria|D_1__Bacteroidetes|D_2__Bacteroidia|D_3__Bacteroidales|D_4__Rikenellaceae|D_5__Alistipes|D_6__uncultured Bacteroidales bacterium	0.00180569	0.00121346	0	0	0	0	0.00362225	0.00361488	0.00156714	0.00264336	0.000465857	0.0033474
D_0__Bacteria|D_1__Firmicutes|D_2__Clostridia|D_3__Clostridiales|D_4__Christensenellaceae|D_5__Christensenellaceae R-7 group|__	0.00075237	0.000404486	0	0	0	0	0	0	0	0	0	0
D_0__Bacteria|D_1__Firmicutes|D_2__Clostridia|D_3__Clostridiales|D_4__Ruminococcaceae|D_5__Candidatus Soleaferrea|D_6__Bittarella massiliensis	0	0.000514801	0	0.00116649	0.000816209	0.00018577	0.000332656	0	0	0	0.000194107	0.000485131
D_0__Bacteria|D_1__Firmicutes|D_2__Clostridia|D_3__Clostridiales|D_4__Lachnospiraceae|D_5__Tyzzerella|D_6__uncultured bacterium	0.00401264	0.00319912	0.00381801	0.00176984	0.00216055	0.00144901	0.00258732	0.00132157	0.000914166	0.00247282	0.00240693	0.0011158
D_0__Bacteria|D_1__Firmicutes|D_2__Clostridia|D_3__Clostridiales|D_4__Lachnospiraceae|D_5__GCA-900066575|D_6__uncultured bacterium	0.00050158	0.000772201	0.0115904	0	0.00268869	0.00115177	0.000406579	0	0.00179568	0.000468983	0.000970535	0
D_0__Bacteria|D_1__Firmicutes|D_2__Clostridia|D_3__Clostridiales|D_4__Ruminococcaceae|D_5__uncultured|D_6__uncultured bacterium	0.00411296	0.00444935	0.00536339	0.00418326	0.00177645	0.00390117	0.00336352	0.00206009	0.00453818	0.00268599	0.00209635	0.00194052
D_0__Bacteria|D_1__Firmicutes|D_2__Clostridia|D_3__Clostridiales|D_4__Ruminococcaceae|D_5__uncultured|D_6__metagenome	0	0.000220629	0	0	9.60246e-05	0	0	0	0	0	0.000116464	0
D_0__Bacteria|D_1__Firmicutes|D_2__Clostridia|D_3__Clostridiales|D_4__Ruminococcaceae|D_5__Ruminococcaceae UCG-004|D_6__uncultured bacterium	0.000601896	0.00150763	0	0	0	0	0	0.00132157	0.00081622	0	0.000349392	0
D_0__Bacteria|D_1__Firmicutes|D_2__Clostridia|D_3__Clostridiales|D_4__Ruminococcaceae|D_5__Ruminococcaceae UCG-009|D_6__uncultured bacterium	0	0	0.000499977	0	0	0.00018577	0	0	0	0	0	0
D_0__Bacteria|D_1__Firmicutes|D_2__Erysipelotrichia|D_3__Erysipelotrichales|D_4__Erysipelotrichaceae|D_5__uncultured bacterium|D_6__uncultured bacterium	0	0.00143409	0.00113631	0.00353968	0.0134434	0.00319524	0	0.000816263	0.00205687	0.00264336	0	0.00130985
D_0__Bacteria|D_1__Firmicutes|D_2__Clostridia|D_3__Clostridiales|D_4__Ruminococcaceae|D_5__Ruminococcaceae UCG-004|__	0	0	0.000863597	0	0.000288074	0	0.00118278	0	0	0	0	0
D_0__Bacteria|D_1__Deferribacteres|D_2__Deferribacteres|D_3__Deferribacterales|D_4__Deferribacteraceae|D_5__Mucispirillum|D_6__Mucispirillum schaedleri ASF457	0	0	0.000409072	0.000603355	0.00158441	0	0	0.000194348	0.00231806	0.000170539	0	0
D_0__Bacteria|D_1__Bacteroidetes|D_2__Bacteroidia|D_3__Bacteroidales|D_4__Prevotellaceae|D_5__Prevotellaceae UCG-001|D_6__uncultured Bacteroidales bacterium	0	0	0	0	0	0	0	0	0	0	0.00155286	0
D_0__Bacteria|D_1__Firmicutes|D_2__Clostridia|D_3__Clostridiales|D_4__Ruminococcaceae|D_5__Anaerotruncus|__	0	0	0.0018181	0	0.00571346	0	0	0	0	0	0	0
D_0__Bacteria|D_1__Firmicutes|D_2__Clostridia|D_3__Clostridiales|D_4__Lachnospiraceae|D_5__Lachnospiraceae NK4A136 group|D_6__uncultured bacterium	0.00135427	0.0152602	0.0531794	0.00144805	0.0122911	0.00226639	0.01253	0.0100672	0.0146593	0.00805798	0.00791956	0.0115461
D_0__Bacteria|D_1__Firmicutes|D_2__Bacilli|D_3__Bacillales|D_4__Family XI|D_5__Gemella|D_6__Gemella palaticanis	0	0	0.000227262	0.000160895	0.000144037	0.000148616	0.000147847	0	0.000130595	0	0	0
D_0__Bacteria|D_1__Cyanobacteria|D_2__Melainabacteria|D_3__Gastranaerophilales|D_4__uncultured bacterium|D_5__uncultured bacterium|D_6__uncultured bacterium	0.00732307	0.00191212	0.000272715	0.000120671	0.000288074	0.000408694	0.00195897	0.000310957	0.00117536	0.00383713	0.000194107	0.000436618
D_0__Bacteria|D_1__Firmicutes|D_2__Clostridia|D_3__Clostridiales|D_4__Ruminococcaceae|D_5__Oscillibacter|D_6__unidentified	0.00541706	0.00378746	0.00745421	0	0.00158441	0.00159762	0.000517464	0.00287636	0.00352607	0.0036666	0.00566792	0.00494833
D_0__Bacteria|D_1__Firmicutes|D_2__Clostridia|D_3__Clostridiales|D_4__Lachnospiraceae|D_5__Lachnospiraceae FCS020 group|D_6__uncultured bacterium	0.00050158	0.00099283	0.00109086	0	0.000480123	0.00104031	0.000665311	0.000932872	0.000620327	0.000383713	0.00027175	0.00174647
D_0__Bacteria|D_1__Actinobacteria|D_2__Coriobacteriia|D_3__Coriobacteriales|D_4__Atopobiaceae|__|__	0.000601896	0.000808972	0	0	0	0	0	0	0	0	0	0
D_0__Bacteria|D_1__Actinobacteria|D_2__Coriobacteriia|D_3__Coriobacteriales|D_4__Eggerthellaceae|D_5__Gordonibacter|D_6__uncultured bacterium	0.00280885	0.0010296	0.00709059	0.0194682	0.0104667	0.000891696	0.000332656	0.000505306	0.0028078	0.00311234	0.0113358	0.00766507
D_0__Bacteria|D_1__Bacteroidetes|D_2__Bacteroidia|D_3__Bacteroidales|D_4__Muribaculaceae|D_5__Muribaculum|D_6__uncultured bacterium	0	0	0	0	0	0	0.000332656	0.000349827	0	0	0.00147521	0
D_0__Bacteria|D_1__Firmicutes|D_2__Clostridia|D_3__Clostridiales|D_4__Lachnospiraceae|D_5__A2|D_6__Lachnospiraceae bacterium A2	0	0	0	0	0	0	0.00136758	0	0	0	0	0
D_0__Bacteria|D_1__Firmicutes|D_2__Clostridia|D_3__Clostridiales|D_4__Lachnospiraceae|D_5__Blautia|D_6__Lachnospiraceae bacterium 28-4	0	0	0	0	0	0	0	0	0.0028078	0	0	0
D_0__Bacteria|D_1__Firmicutes|D_2__Clostridia|D_3__Clostridiales|D_4__Lachnospiraceae|D_5__Lachnospiraceae UCG-001|D_6__uncultured bacterium	0	0	0	0	0	0	0	0	0	0	0.000155286	0
D_0__Bacteria|D_1__Firmicutes|D_2__Clostridia|D_3__Clostridiales|D_4__Lachnospiraceae|D_5__Lachnospiraceae UCG-001|__	0	0	0	0	0	0	0	0	0	0	0	0
D_0__Bacteria|D_1__Firmicutes|D_2__Clostridia|D_3__Clostridiales|D_4__Lachnospiraceae|D_5__Roseburia|D_6__uncultured bacterium	0	0	0	0	0	0	0.00022177	0.000738524	0	0	0.000116464	0
D_0__Bacteria|D_1__Firmicutes|D_2__Clostridia|D_3__Clostridiales|D_4__Ruminococcaceae|D_5__Candidatus Soleaferrea|D_6__uncultured Acetanaerobacterium sp.	0	0	0	0	0	0	0	0	0	0	0	0
D_0__Bacteria|D_1__Firmicutes|D_2__Clostridia|D_3__Clostridiales|D_4__Ruminococcaceae|D_5__Ruminococcaceae UCG-013|D_6__uncultured bacterium	0	0	0	0	0	0	0	0	0	0	0.000232928	0.000339592
D_0__Bacteria|D_1__Firmicutes|D_2__Clostridia|D_3__Clostridiales|D_4__Lachnospiraceae|D_5__Blautia|D_6__uncultured Clostridiales bacterium	0.00175553	0.00139732	0.00149993	0.000482684	0	0	0	0	0.00186098	0	0	0
D_0__Bacteria|D_1__Proteobacteria|D_2__Gammaproteobacteria|D_3__Betaproteobacteriales|D_4__Burkholderiaceae|D_5__Parasutterella|D_6__Burkholderiales bacterium YL45	0.0736821	0.0915977	0.0159084	0.0191867	0.0578548	0.0216979	0.0246535	0.0388308	0.0237357	0.0334683	0.058892	0.0118372
D_0__Bacteria|D_1__Firmicutes|D_2__Clostridia|D_3__Clostridiales|D_4__Lachnospiraceae|D_5__uncultured|__	0.00025079	0	0.00613608	0.000160895	0.000432111	0.00196916	0	0.000310957	0.000359137	0	0	0
D_0__Bacteria|D_1__Firmicutes|D_2__Clostridia|D_3__Clostridiales|D_4__Lachnospiraceae|D_5__uncultured|D_6__uncultured bacterium	0.013643	0.0101122	0.0433162	0.00965367	0.00912234	0.00627903	0.0160044	0.0108446	0.0203402	0.0217864	0.00388214	0.0173192
D_0__Bacteria|D_1__Firmicutes|D_2__Clostridia|D_3__Clostridiales|D_4__Ruminococcaceae|D_5__Ruminiclostridium 5|D_6__uncultured Clostridiales bacterium	0	0.00198566	0.00213627	0.00181006	0.00177645	0.00182055	0.000443541	0.000310957	0.00189363	0.00149222	0.001087	0.00164944
D_0__Bacteria|D_1__Firmicutes|D_2__Clostridia|D_3__Clostridiales|D_4__Lachnospiraceae|D_5__Lachnoclostridium|D_6__uncultured bacterium	0.00606912	0.00382423	0.0115449	0.0363622	0.00772998	0.012298	0.00399187	0.00789054	0.00639916	0.0154764	0.00543499	0.0152816
D_0__Bacteria|D_1__Proteobacteria|D_2__Gammaproteobacteria|D_3__Enterobacteriales|D_4__Enterobacteriaceae|D_5__Escherichia-Shigella|__	0.0217686	0.00536863	0.00586337	0.0267889	0.0119551	0.00835965	0.000332656	0.000816263	0.000326488	0.000468983	0.0327652	0.00213458
D_0__Bacteria|D_1__Firmicutes|D_2__Erysipelotrichia|D_3__Erysipelotrichales|D_4__Erysipelotrichaceae|D_5__Faecalibaculum|D_6__uncultured bacterium	0.0865727	0.0609671	0.0414527	0.127992	0.0276551	0.0863831	0.0284605	0.0285303	0.0266414	0.0617779	0.047595	0.0158638
D_0__Bacteria|D_1__Firmicutes|D_2__Clostridia|D_3__Clostridiales|D_4__Ruminococcaceae|D_5__Anaerotruncus|D_6__Anaerotruncus colihominis DSM 17241	0.00110348	0.000661886	0	0	0.000144037	0.00018577	0	0	0.000326488	0	0.000621142	0.000436618
D_0__Bacteria|D_1__Firmicutes|D_2__Clostridia|D_3__Clostridiales|D_4__Family XIII|D_5__Anaerovorax|D_6__uncultured bacterium	0	0	0.000227262	0	0	0	0.00110885	0	0	0	0	0.00063067
D_0__Bacteria|D_1__Firmicutes|D_2__Clostridia|D_3__Clostridiales|D_4__Lachnospiraceae|D_5__[Eubacterium] xylanophilum group|D_6__uncultured bacterium	0	7.35429e-05	0	0	0	0	0.000258732	0.000194348	0.000391786	0	0.000427035	0.00179498
D_0__Bacteria|D_1__Firmicutes|D_2__Clostridia|D_3__Clostridiales|D_4__Christensenellaceae|D_5__uncultured|D_6__uncultured bacterium	0	0	0	0.000120671	0	0	0.000258732	0	0	0.000127904	0.000116464	0
D_0__Bacteria|D_1__Firmicutes|D_2__Clostridia|D_3__Clostridiales|D_4__Ruminococcaceae|D_5__uncultured|D_6__uncultured Clostridiales bacterium	0.000200632	0	0.0055452	0	0	0	0	0	0.000587678	0.000341079	0	0
D_0__Bacteria|D_1__Firmicutes|D_2__Clostridia|D_3__Clostridiales|D_4__Family XIII|D_5__[Eubacterium] nodatum group|D_6__uncultured bacterium	0.00210664	0.00209597	0.00140903	0.00257431	0.00134434	0.000594464	0.000665311	0.000427566	0.000620327	0.00217438	0.00100936	0.00160093
D_0__Bacteria|D_1__Firmicutes|D_2__Erysipelotrichia|D_3__Erysipelotrichales|D_4__Erysipelotrichaceae|D_5__Dubosiella|D_6__uncultured bacterium	0.0680142	0.0290127	0	0	0.00907432	0.00538733	0.00340048	0.00287636	0.00388521	0.00341079	0	0
D_0__Bacteria|D_1__Firmicutes|D_2__Clostridia|D_3__Clostridiales|D_4__Ruminococcaceae|D_5__Ruminiclostridium 1|__	0.000150474	0	0	0	0	0	0	0	0	0	0	0
D_0__Bacteria|D_1__Actinobacteria|D_2__Coriobacteriia|D_3__Coriobacteriales|D_4__Eggerthellaceae|D_5__Adlercreutzia|D_6__uncultured bacterium	0	0.00117669	0	0	0	0	0	0	0	0	0	0
D_0__Bacteria|D_1__Firmicutes|D_2__Clostridia|D_3__Clostridiales|D_4__Lachnospiraceae|D_5__Blautia|D_6__Blautia coccoides	0	0	0	0.000925144	0	0	0	0	0	0	0	0
D_0__Bacteria|D_1__Firmicutes|D_2__Clostridia|D_3__Clostridiales|D_4__Lachnospiraceae|D_5__Eisenbergiella|D_6__uncultured bacterium	0	0	0.00840871	0	0	0	0	0	0	0	0	0
D_0__Bacteria|D_1__Firmicutes|D_2__Clostridia|D_3__Clostridiales|D_4__Lachnospiraceae|D_5__uncultured|D_6__Clostridium sp. Clone-47	0	7.35429e-05	0	0	0	0	0	0	0	0	0	0
D_0__Bacteria|D_1__Firmicutes|D_2__Clostridia|D_3__Clostridiales|D_4__Ruminococcaceae|D_5__Ruminococcaceae UCG-014|D_6__uncultured bacterium	0	0	0	0	0	0.000111462	0	0	0	0	0	0
D_0__Bacteria|D_1__Bacteroidetes|D_2__Bacteroidia|D_3__Bacteroidales|D_4__Bacteroidaceae|D_5__Bacteroides|__	0.0130411	0.0129436	0.00722694	0.00382125	0.00753793	0.00516441	0.00365921	0.00412019	0.0159979	0.011554	0.00737606	0.00257119
D_0__Bacteria|D_1__Firmicutes|D_2__Clostridia|D_3__Clostridiales|D_4__Ruminococcaceae|D_5__Oscillibacter|D_6__uncultured bacterium	0.00160506	0.00562603	0.00199991	0.000603355	0.00201652	0.00382686	0.00325263	0.00439227	0.00620327	0.00149222	0.00100936	0.00751953
D_0__Bacteria|D_1__Firmicutes|D_2__Clostridia|D_3__Clostridiales|D_4__Lachnospiraceae|D_5__Lachnospiraceae UCG-006|D_6__uncultured bacterium	0.00180569	0.0193786	0.0353166	0.00285588	0.0147878	0.00226639	0.00218074	0.00260427	0.00385256	0.00882541	0.000504678	0.0172707
D_0__Bacteria|D_1__Bacteroidetes|D_2__Bacteroidia|D_3__Bacteroidales|D_4__Rikenellaceae|D_5__Rikenella|D_6__uncultured bacterium	0.0141446	0.00742784	0.0118631	0.00386147	0.00297676	0.00456994	0.00450933	0.00796828	0.00705214	0.0133447	0.00388214	0.00737399
D_0__Bacteria|D_1__Firmicutes|D_2__Clostridia|D_3__Clostridiales|D_4__Ruminococcaceae|D_5__Negativibacillus|D_6__uncultured bacterium	0.0040628	0.0023166	0.00413618	0.00961345	0.00292875	0.00237786	0.00484199	0.00291523	0.00277515	0.0036666	0.00310571	0.0059186
D_0__Bacteria|D_1__Firmicutes|D_2__Clostridia|D_3__Clostridiales|D_4__Ruminococcaceae|D_5__Ruminococcaceae UCG-003|D_6__uncultured bacterium	0	0	0.00490887	0	0	0	0.00133062	0.00139931	0	0.000767427	0	0
D_0__Bacteria|D_1__Firmicutes|D_2__Clostridia|D_3__Clostridiales|D_4__Lachnospiraceae|D_5__uncultured|D_6__uncultured Clostridiales bacterium	0	0.00106637	0.00113631	0.00225252	0.000432111	0.000148616	0.0022177	0.00171027	0.00055503	0.00153485	0.000737606	0.00155242
D_0__Bacteria|D_1__Actinobacteria|D_2__Coriobacteriia|D_3__Coriobacteriales|D_4__Eggerthellaceae|D_5__Enterorhabdus|D_6__Enterorhabdus caecimuris B7	0	0.000367715	0.00036362	0.000281566	0.000336086	0.000222924	7.39235e-05	0.000233218	0.000228542	0	0	0
D_0__Bacteria|D_1__Firmicutes|D_2__Clostridia|D_3__Clostridiales|D_4__Ruminococcaceae|D_5__Ruminiclostridium 5|D_6__uncultured bacterium	0.00626975	0.00209597	0.00336348	0.00132738	0.00100826	0.00549879	0.00713362	0.00213783	0.00176304	0.00447666	0.00593967	0.00456023
D_0__Bacteria|D_1__Bacteroidetes|D_2__Bacteroidia|D_3__Bacteroidales|D_4__Tannerellaceae|D_5__Parabacteroides|D_6__uncultured bacterium	0.000551738	0.00853098	0.0120449	0.0106995	0.0143077	0.0213636	0.011606	0.00443114	0.00959875	0.00976338	0.00260103	0.00155242
D_0__Bacteria|D_1__Firmicutes|D_2__Erysipelotrichia|D_3__Erysipelotrichales|D_4__Erysipelotrichaceae|__|__	0	0	0	0	0.00240061	0.000148616	0	0	0	0	0	0
D_0__Bacteria|D_1__Firmicutes|D_2__Clostridia|D_3__Clostridiales|D_4__Ruminococcaceae|D_5__Ruminococcaceae UCG-010|D_6__uncultured bacterium	0	0	0.000227262	0	0	0	0	0	0	0	0	0
D_0__Bacteria|D_1__Bacteroidetes|D_2__Bacteroidia|D_3__Bacteroidales|D_4__Muribaculaceae|__|__	0.0390731	0.020592	0.010954	0.0499578	0.0276071	0.0191343	0.0419885	0.0267812	0.0245845	0.016457	0.0523312	0.0354631
D_0__Bacteria|D_1__Firmicutes|D_2__Clostridia|D_3__Clostridiales|__|__|__	0	0	0.00309077	0.00744137	0	0.000891696	0.00147847	0.00104948	0	0.000810062	0.000582321	0.00155242
D_0__Bacteria|D_1__Firmicutes|D_2__Clostridia|D_3__Clostridiales|D_4__Ruminococcaceae|D_5__Oscillibacter|D_6__Oscillibacter sp. 1-3	0	0.00099283	0.00872688	0.000844697	0.000672172	0	0	0	0.000848869	0	0	0
D_0__Bacteria|D_1__Firmicutes|D_2__Clostridia|D_3__Clostridiales|D_4__Ruminococcaceae|D_5__[Eubacterium] coprostanoligenes group|D_6__uncultured bacterium	0.0245273	0.0264387	0.00549975	0.0267487	0.0618398	0.0155675	0.038662	0.0306682	0.0187078	0.0453208	0.049769	0.0378887
D_0__Bacteria|D_1__Proteobacteria|D_2__Alphaproteobacteria|D_3__Rhodospirillales|D_4__uncultured|D_5__gut metagenome|D_6__gut metagenome	0	0.000478029	0	0	0	0.000817388	7.39235e-05	0.00240992	0.0013386	0.000596888	0	0
D_0__Bacteria|D_1__Firmicutes|D_2__Clostridia|D_3__Clostridiales|D_4__Lachnospiraceae|D_5__ASF356|D_6__uncultured bacterium	0.00240758	0	0	0.000643578	0	0	0	0	9.79464e-05	0	0	0.000582157
D_0__Bacteria|D_1__Firmicutes|D_2__Clostridia|D_3__Clostridiales|D_4__Lachnospiraceae|D_5__Lachnoclostridium|__	0	0.000772201	0.00377256	0.00317767	0.000768197	0.00256363	0.00262428	0.00310957	0.00195893	0.00225965	0.00263985	0.00291078
D_0__Bacteria|D_1__Firmicutes|D_2__Erysipelotrichia|D_3__Erysipelotrichales|D_4__Erysipelotrichaceae|D_5__Faecalitalea|D_6__unidentified	0	0	0	0	0.00192049	0.00055731	0.00022177	0.000583045	0	0	0	0
D_0__Bacteria|D_1__Firmicutes|D_2__Clostridia|D_3__Clostridiales|D_4__Ruminococcaceae|D_5__Ruminiclostridium 5|D_6__Ruminiclostridium sp. KB18	0	0	0	0.000201118	0	0	0	0	0	0.000468983	0.00419271	0.00203755
D_0__Bacteria|D_1__Bacteroidetes|D_2__Bacteroidia|D_3__Bacteroidales|D_4__Muribaculaceae|D_5__uncultured bacterium|D_6__uncultured bacterium	0.145559	0.0632101	0.0392255	0.0560718	0.0531496	0.0293888	0.127518	0.0982625	0.10304	0.0877425	0.094763	0.0712657
D_0__Bacteria|D_1__Firmicutes|D_2__Bacilli|D_3__Lactobacillales|D_4__Streptococcaceae|D_5__Streptococcus|D_6__uncultured bacterium	0	0	0.00018181	0	0	0.00018577	0	0	9.79464e-05	0	0.000116464	9.70261e-05
D_0__Bacteria|D_1__Firmicutes|D_2__Clostridia|D_3__Clostridiales|D_4__Family XIII|D_5__Family XIII AD3011 group|D_6__uncultured Clostridiales bacterium	0	0	0	0	0.00187248	0.000780234	0.000258732	0.000194348	0	0.000255809	0	0
D_0__Bacteria|D_1__Firmicutes|D_2__Clostridia|D_3__Clostridiales|D_4__Clostridiales vadinBB60 group|D_5__uncultured bacterium|D_6__uncultured bacterium	0	0.00099283	0	0	0	0.000408694	0	0	0	0	0.000194107	0
D_0__Bacteria|D_1__Firmicutes|D_2__Clostridia|D_3__Clostridiales|D_4__Ruminococcaceae|D_5__Candidatus Soleaferrea|D_6__uncultured bacterium	0	0	0.000318167	0	0	0	0	0	0	0	0	0
D_0__Bacteria|D_1__Firmicutes|D_2__Clostridia|D_3__Clostridiales|D_4__Family XIII|D_5__Family XIII AD3011 group|__	0.00326027	0.00220629	0.00290896	0.0169342	0.00374496	0.00237786	0.00399187	0.00190461	0.00159979	0.00208911	0.00267868	0.0105759
D_0__Bacteria|D_1__Bacteroidetes|D_2__Bacteroidia|D_3__Bacteroidales|D_4__Bacteroidaceae|D_5__Bacteroides|D_6__Bacteroides acidifaciens JCM 10556	0.0025079	0.000808972	0.00159084	0	0.00163242	0	0	0	0.00189363	0.00213174	0.000931713	0
D_0__Bacteria|D_1__Firmicutes|D_2__Clostridia|D_3__Clostridiales|D_4__Ruminococcaceae|D_5__Ruminiclostridium|D_6__uncultured bacterium	0.0206149	0.0282405	0.00722694	0.000522907	0.00216055	0.0102917	0.0266494	0.016714	0.00757452	0.00630996	0.0016305	0.00654927
D_0__Bacteria|D_1__Verrucomicrobia|D_2__Verrucomicrobiae|D_3__Verrucomicrobiales|D_4__Akkermansiaceae|D_5__Akkermansia|D_6__uncultured bacterium	0.00300948	0.00426549	0.00259079	0.00812518	0.0031208	0.00122608	0.00794678	0.00369262	0.00186098	0.00750373	0.00248457	0.00257119
D_0__Bacteria|D_1__Firmicutes|D_2__Clostridia|D_3__Clostridiales|D_4__Lachnospiraceae|D_5__[Ruminococcus] torques group|__	0.0267342	0.0351535	0.0348166	0.141547	0.102074	0.0310607	0.0334134	0.0367318	0.0227236	0.0552121	0.191739	0.0567118
D_0__Bacteria|D_1__Firmicutes|D_2__Clostridia|D_3__Clostridiales|D_4__Ruminococcaceae|D_5__Ruminiclostridium 5|D_6__Clostridium sp. Culture Jar-17	0	0	0	0	0	0.000483002	0	0.000310957	0.000424434	0	0	0
D_0__Bacteria|D_1__Firmicutes|D_2__Clostridia|D_3__Clostridiales|D_4__Lachnospiraceae|D_5__uncultured|D_6__mouse gut metagenome	0.00180569	0.00470675	0.0195446	0.00486706	0.00105627	0.00178339	0.00118278	0.000660784	0.00404845	0.00848433	0.00939477	0.00489982
D_0__Bacteria|D_1__Firmicutes|D_2__Clostridia|D_3__Clostridiales|D_4__Lachnospiraceae|D_5__Blautia|__	0.000802528	0.000845744	0.00140903	0	0.00979451	0.000297232	0.00325263	0.00567497	0.00388521	0.0228523	0.00252339	0.0163974
D_0__Bacteria|D_1__Bacteroidetes|D_2__Bacteroidia|D_3__Bacteroidales|D_4__Prevotellaceae|D_5__Alloprevotella|D_6__uncultured Bacteroidales bacterium	0.0210162	0.0382791	0.0227717	0.0159286	0.0632802	0.0487089	0.0453521	0.0286858	0.0661138	0.0438712	0.012384	0.0238199
D_0__Bacteria|D_1__Firmicutes|D_2__Clostridia|D_3__Clostridiales|D_4__Peptococcaceae|D_5__uncultured|D_6__uncultured bacterium	0	0.000183857	0.00145448	0	0.000336086	0.000148616	0.000739235	0.000466436	0.000293839	0.000596888	0.00116464	0.000194052
D_0__Bacteria|D_1__Firmicutes|D_2__Clostridia|D_3__Clostridiales|D_4__Ruminococcaceae|D_5__Oscillibacter|__	0.000601896	0.00172826	0.00318167	0.00128716	0	0	0.0103493	0.00427566	0.000522381	0.00221701	0.000349392	0.00344443
D_0__Bacteria|D_1__Bacteroidetes|D_2__Bacteroidia|D_3__Bacteroidales|D_4__Rikenellaceae|D_5__Alistipes|D_6__Faecalibacterium prausnitzii	0.00100316	0.0002574	0.000318167	0.000362013	0.000528135	0.000408694	0.000776197	0.000505306	0.000293839	0.000511618	0	0.000485131
D_0__Bacteria|D_1__Firmicutes|D_2__Clostridia|D_3__Clostridiales|D_4__Ruminococcaceae|D_5__Ruminococcaceae UCG-014|D_6__uncultured Ruminococcaceae bacterium	0	0	0	0	0.00595352	0	0	0	0.000946815	0	0	0.00179498
D_0__Bacteria|D_1__Firmicutes|D_2__Clostridia|D_3__Clostridiales|D_4__Ruminococcaceae|D_5__Ruminiclostridium 9|D_6__Clostridiales bacterium CIEAF 026	0.000902844	0	0	0.000321789	0	0	0	0	0	0	0.00364921	0
D_0__Bacteria|D_1__Firmicutes|D_2__Bacilli|D_3__Lactobacillales|D_4__Lactobacillaceae|D_5__Lactobacillus|__	0.00160506	0.00768524	0.00209081	0.0152045	0.00206453	0.00156047	0.00868601	0.00171027	0.00519116	0.0037945	0.010443	0.00397807
D_0__Bacteria|D_1__Firmicutes|D_2__Bacilli|D_3__Lactobacillales|D_4__Lactobacillaceae|D_5__Lactobacillus|D_6__Lactobacillus reuteri	0	0.0119507	0.000954502	0	0	0	0	0	0.000946815	0	0.00593967	0.00101877
D_0__Bacteria|D_1__Actinobacteria|D_2__Actinobacteria|D_3__Corynebacteriales|D_4__Mycobacteriaceae|D_5__Mycobacterium|D_6__uncultured bacterium	0	0	0	0	0	0	0	0	0	0	0	0
D_0__Bacteria|D_1__Actinobacteria|D_2__Coriobacteriia|D_3__Coriobacteriales|D_4__Eggerthellaceae|D_5__Parvibacter|D_6__uncultured bacterium	0	0	0	0	0	0	0	0	0	0	0	0
D_0__Bacteria|D_1__Bacteroidetes|D_2__Bacteroidia|D_3__Bacteroidales|D_4__Bacteroidaceae|D_5__Bacteroides|D_6__Bacteroides sp. HPS0048	0	0	0	0	0	0	0	0	0	0	0.000155286	0
D_0__Bacteria|D_1__Bacteroidetes|D_2__Bacteroidia|D_3__Bacteroidales|D_4__Prevotellaceae|D_5__Prevotellaceae Ga6A1 group|D_6__uncultured bacterium	0	0	0	0	0	0	0	0	0	0	0	0
D_0__Bacteria|D_1__Cyanobacteria|D_2__Melainabacteria|D_3__Gastranaerophilales|__|__|__	0	0	0	0	0	0	0.000258732	0	0.00026119	0	0	0
D_0__Bacteria|D_1__Firmicutes|D_2__Bacilli|D_3__Bacillales|D_4__Staphylococcaceae|D_5__Jeotgalicoccus|D_6__uncultured bacterium	0	0	0	0	0	0	0	0	0	0	0.000155286	0
D_0__Bacteria|D_1__Firmicutes|D_2__Bacilli|D_3__Bacillales|D_4__Staphylococcaceae|D_5__Staphylococcus|D_6__Staphylococcus arlettae	0	0	0	0	0	0	0	0	0	0	0	0
D_0__Bacteria|D_1__Firmicutes|D_2__Bacilli|D_3__Bacillales|D_4__Staphylococcaceae|D_5__Staphylococcus|D_6__uncultured bacterium	0	0	0	0	0	0	0	0	0	0	0.00120346	0.000194052
D_0__Bacteria|D_1__Firmicutes|D_2__Bacilli|D_3__Lactobacillales|D_4__Enterococcaceae|D_5__Enterococcus|__	0	0	0	0	0	0	0	0	0	0	0	0
D_0__Bacteria|D_1__Firmicutes|D_2__Bacilli|D_3__Lactobacillales|D_4__Lactobacillaceae|D_5__Lactobacillus|D_6__Lactobacillus johnsonii	0	0	0	0	0	0	0	0	0	0	0	0
D_0__Bacteria|D_1__Firmicutes|D_2__Bacilli|D_3__Lactobacillales|D_4__Streptococcaceae|D_5__Streptococcus|D_6__uncultured Streptococcus sp.	0	0	0	0	0	0	0	0	0	0	0	0
D_0__Bacteria|D_1__Firmicutes|D_2__Clostridia|D_3__Clostridiales|D_4__Christensenellaceae|D_5__Christensenellaceae R-7 group|D_6__uncultured Christensenellaceae bacterium	0	0	0	0	0	0	0	0	0	0	0	0
D_0__Bacteria|D_1__Firmicutes|D_2__Clostridia|D_3__Clostridiales|D_4__Clostridiales vadinBB60 group|D_5__uncultured Clostridiales bacterium|D_6__uncultured Clostridiales bacterium	0	0	0	0	0	0	0	0	0	0	7.76428e-05	0
D_0__Bacteria|D_1__Firmicutes|D_2__Clostridia|D_3__Clostridiales|D_4__Eubacteriaceae|D_5__Anaerofustis|D_6__Anaerofustis sp. Marseille-P2441	0	0	0	0	0	0	0	0	0	0	0	9.70261e-05
D_0__Bacteria|D_1__Firmicutes|D_2__Clostridia|D_3__Clostridiales|D_4__Family XIII|D_5__Family XIII AD3011 group|D_6__uncultured bacterium	0	0	0	0	0	0	0.000480503	0.000272088	0	0.000341079	0	0
D_0__Bacteria|D_1__Firmicutes|D_2__Clostridia|D_3__Clostridiales|D_4__Lachnospiraceae|D_5__ASF356|D_6__uncultured Clostridiales bacterium	0	0	0	0	0	0	0.000443541	0.000310957	0	0	0	0
D_0__Bacteria|D_1__Firmicutes|D_2__Clostridia|D_3__Clostridiales|D_4__Lachnospiraceae|D_5__ASF356|__	0	0	0	0	0	0	0	0.00171027	0	0	0	0
D_0__Bacteria|D_1__Firmicutes|D_2__Clostridia|D_3__Clostridiales|D_4__Lachnospiraceae|D_5__Lachnospiraceae NK4A136 group|D_6__Clostridiales bacterium CIEAF 020	0	0	0	0	0	0	0.000517464	0.000427566	0	0	0	0
D_0__Bacteria|D_1__Firmicutes|D_2__Clostridia|D_3__Clostridiales|D_4__Lachnospiraceae|D_5__Lachnospiraceae NK4A136 group|D_6__Clostridium sp. Clone-16	0	0	0	0	0	0	0.000258732	0	0	0	0	0
D_0__Bacteria|D_1__Firmicutes|D_2__Clostridia|D_3__Clostridiales|D_4__Lachnospiraceae|D_5__Lachnospiraceae NK4A136 group|D_6__uncultured Clostridiales bacterium	0	0	0	0	0	0	0	0	0	0	0	0
D_0__Bacteria|D_1__Firmicutes|D_2__Clostridia|D_3__Clostridiales|D_4__Lachnospiraceae|D_5__Lachnospiraceae NK4A136 group|D_6__unidentified	0	0	0	0	0	0	0	0	0	0	0	0.000291078
D_0__Bacteria|D_1__Firmicutes|D_2__Clostridia|D_3__Clostridiales|D_4__Lachnospiraceae|D_5__Lachnospiraceae NK4A136 group|__	0	0	0	0	0	0	0	0	0	0	0	0
D_0__Bacteria|D_1__Firmicutes|D_2__Clostridia|D_3__Clostridiales|D_4__Lachnospiraceae|D_5__Lachnospiraceae UCG-001|D_6__uncultured Clostridiales bacterium	0	0	0	0	0	0	0	0	0.000326488	0.000810062	0	0
D_0__Bacteria|D_1__Firmicutes|D_2__Clostridia|D_3__Clostridiales|D_4__Lachnospiraceae|D_5__Marvinbryantia|D_6__Clostridiales bacterium CIEAF 012	0	0	0	0	0	0	0	0	0	0	0	0
D_0__Bacteria|D_1__Firmicutes|D_2__Clostridia|D_3__Clostridiales|D_4__Lachnospiraceae|D_5__Roseburia|D_6__Clostridium sp. Clone-44	0	0	0	0	0	0	0	0	0	0	0	0
D_0__Bacteria|D_1__Firmicutes|D_2__Clostridia|D_3__Clostridiales|D_4__Lachnospiraceae|D_5__Roseburia|D_6__mouse gut metagenome	0	0	0	0	0	0	0	0.000388697	0	0	0	0
D_0__Bacteria|D_1__Firmicutes|D_2__Clostridia|D_3__Clostridiales|D_4__Lachnospiraceae|D_5__uncultured|D_6__Clostridium sp. Culture Jar-56	0	0	0	0	0	0	0	0	0	0.000298444	0.000465857	0.000582157
D_0__Bacteria|D_1__Firmicutes|D_2__Clostridia|D_3__Clostridiales|D_4__Lachnospiraceae|D_5__uncultured|D_6__Clostridium sp. Culture-54	0	0	0	0	0	0	0	0.000272088	0	0	0	0
D_0__Bacteria|D_1__Firmicutes|D_2__Clostridia|D_3__Clostridiales|D_4__Ruminococcaceae|D_5__Ruminiclostridium 6|D_6__uncultured bacterium	0	0	0	0	0	0	0.00428756	0.000777393	0	0	0	0
D_0__Bacteria|D_1__Firmicutes|D_2__Clostridia|D_3__Clostridiales|D_4__Ruminococcaceae|D_5__Ruminococcaceae UCG-014|__	0	0	0	0	0	0	0.000258732	0	0	0	0	0.00213458
D_0__Bacteria|D_1__Firmicutes|D_2__Clostridia|D_3__Clostridiales|D_4__Ruminococcaceae|D_5__Ruminococcus 1|D_6__uncultured Clostridiales bacterium	0	0	0	0	0	0	0	0	0	0	0	0
D_0__Bacteria|D_1__Firmicutes|D_2__Clostridia|D_3__Clostridiales|D_4__Ruminococcaceae|D_5__Ruminococcus 1|D_6__uncultured bacterium	0	0	0	0	0	0	0	0	0	0	0	0
D_0__Bacteria|D_1__Firmicutes|D_2__Clostridia|D_3__Clostridiales|D_4__Ruminococcaceae|D_5__[Eubacterium] coprostanoligenes group|D_6__gut metagenome	0	0	0	0	0	0	0	0	0	0	0.000232928	0
D_0__Bacteria|D_1__Patescibacteria|D_2__Saccharimonadia|D_3__Saccharimonadales|D_4__Saccharimonadaceae|D_5__Candidatus Saccharimonas|D_6__uncultured bacterium	0	0	0	0	0	0	0	0	0	0	0	0
D_0__Bacteria|D_1__Proteobacteria|D_2__Gammaproteobacteria|D_3__Betaproteobacteriales|D_4__Burkholderiaceae|D_5__Parasutterella|D_6__uncultured bacterium	0	0	0	0	0	0	0	0	0	0	0	0
D_0__Bacteria|D_1__Tenericutes|D_2__Mollicutes|D_3__Mollicutes RF39|D_4__uncultured bacterium|D_5__uncultured bacterium|D_6__uncultured bacterium	0	0	0	0	0	0	0	0	0	0	0.000116464	0
